# Supplementary material for: Contractile acto-myosin network on nuclear envelope remnants positions human chromosomes for mitosis
Source: eLife. 2019 Jul 3;8:e46902. doi: 10.7554/eLife.46902 (PMC6634967; doi:10.7554/eLife.46902)
Supplement: Figure 1—source data 1. [file elife-46902-fig1-data1.xlsx]

## Sheet: Sheet1
Fig1
Fig1B
Day1
	CHVol	Norm	CHVol	Norm	CHVol	Norm	Day1	Day1
Timepoint (min)	Cell1	Cell1	Cell2	Cell2	Cell3	Cell3	CHVol Mean	Norm Mean
-10	1895.74	NULL	1945.19	NULL	1779.44	NULL	1873.46	NULL
-8	1891.49	NULL	1935.58	NULL	1916.4	NULL	1914.49	NULL
-6	1798.77	NULL	1899.4	NULL	1929.46	NULL	1875.88	NULL
-4	1855.22	NULL	1957.84	NULL	1924.38	NULL	1912.48	NULL
-2	1914.08	NULL	2026.42	NULL	2092.03	NULL	2010.85	NULL
NEBD	1990.89	1	2430.1	1	2139.58	1	2186.85	1
2	1675.03	0.841349	2158.86	0.888383	2001.58	0.935505	1945.16	0.888412
4	1523.75	0.765363	1511.52	0.622	1793.42	0.838215	1609.57	0.741859
6	1294.71	0.650319	1337.34	0.550326	1392.36	0.650764	1341.47	0.617136
8	1194.98	0.600223	1251.98	0.515196	1414.99	0.661342	1287.31	0.592254
10	1137.26	0.571235	1209.62	0.497768	1269.02	0.593116	1205.3	0.554039
12	1161.66	0.58349	1237.86	0.509389	1225.22	0.572644	1208.25	0.555175
14	1021.36	0.513017	1305.74	0.537319	1362.75	0.636926	1229.95	0.562421
16	927.128	0.465686	1252.7	0.515496	1290.93	0.603357	1156.92	0.528179
18	787.49	0.395547	1208.02	0.497106	1167.96	0.545884	1054.49	0.479512
20	726.783	0.365055	1266.32	0.521099	1310.06	0.612297	1101.05	0.499484
22	848.36	0.426121	1291.4	0.531419	1273.66	0.595288	1137.81	0.51761
24	828.736	0.416265	1431.34	0.589004	1215.04	0.567888	1158.37	0.524386
26	821.176	0.412467	1316.68	0.541822	1424.26	0.665672	1187.37	0.539987
28	883.344	0.443693	1427.94	0.587605	1425	0.66602	1245.43	0.565773
30	927.768	0.466007	1361.4	0.560225	1374.9	0.642602	1221.35	0.556278
Day2
	CHVol	Norm	CHVol	Norm	CHVol	Norm	Day2	Day2
Timepoint (min)	Cell1	Cell1	Cell2	Cell2	Cell3	Cell3	CHVol Mean	Norm Mean
-10	1493.11	NULL	1173.89	NULL	1464.96	NULL	1377.32	NULL
-8	1386.66	NULL	1127.88	NULL	1483.46	NULL	1332.67	NULL
-6	1562.6	NULL	1060.46	NULL	1471.37	NULL	1364.81	NULL
-4	1691.32	NULL	1113.78	NULL	1523.59	NULL	1442.9	NULL
-2	1688.62	NULL	1299.59	NULL	1333.06	NULL	1440.42	NULL
NEBD	1630.73	1	1323.12	1	1843.73	1	1599.19	1
2	1432.44	0.878405	1294.17	0.978118	1633.12	0.885771	1453.24	0.914098
4	1384.74	0.849157	1194.37	0.902691	1677.98	0.910104	1419.03	0.887317
6	1216.82	0.746185	967.44	0.731181	1725.44	0.935843	1303.23	0.804403
8	1206.06	0.739586	1072.94	0.81092	1140.32	0.618486	1139.78	0.722997
10	1178.16	0.722475	1055.46	0.797702	1201.92	0.651897	1145.18	0.724025
12	1239.47	0.760073	927.872	0.701276	1338.51	0.725981	1168.62	0.72911
14	1357.75	0.832605	940.728	0.710992	1313.47	0.7124	1203.98	0.751999
16	1252.54	0.768089	897.784	0.678536	1513.41	0.820841	1221.25	0.755822
18	1151.52	0.706139	879.136	0.664442	1383.94	0.750623	1138.2	0.707068
20	893.808	0.548104	803.48	0.607262	1585.82	0.860118	1094.37	0.671828
22	903.952	0.554324	663.28	0.5013	1475.16	0.800096	1014.13	0.618573
24	954.816	0.585515	714.643	0.54012	1327.61	0.720067	999.022	0.615234
26	1008.34	0.618335	739.803	0.559135	1210.02	0.656288	986.052	0.611253
28	1023.82	0.627828	795.43	0.601177	1292.54	0.701049	1037.26	0.643351
30	990.104	0.607155	747.904	0.565258	1246.71	0.676191	994.907	0.616201
Day3
	CHVol	Norm	CHVol	Norm	CHVol	Norm	Day3	Day3
Timepoint (min)	Cell1	Cell1	Cell2	Cell2	Cell3	Cell3	CHVol Mean	Norm Mean
-10	1450.08	NULL	2158.98	NULL	1831.26	NULL	1813.44	NULL
-8	1559.49	NULL	2153.74	NULL	1801.5	NULL	1838.24	NULL
-6	1525.15	NULL	2106.67	NULL	1819.73	NULL	1817.18	NULL
-4	1787.54	NULL	2082.9	NULL	1963.55	NULL	1944.66	NULL
-2	1946.41	NULL	2185.2	NULL	1998.59	NULL	2043.4	NULL
NEBD	2063.8	1	2575.38	1	1850.62	1	2163.27	1
2	1786.9	0.865832	2190.79	0.850666	1950.24	1.05383	1975.98	0.923444
4	1457.32	0.706134	1855.92	0.720638	1901.28	1.02738	1738.17	0.81805
6	1076.1	0.521419	1613.7	0.626588	1737.11	0.938667	1475.64	0.695558
8	1117.52	0.541487	1328.33	0.515779	1279.74	0.691519	1241.86	0.582928
10	1032.69	0.500382	1228.42	0.476987	1366.58	0.738444	1209.23	0.571937
12	887.544	0.430053	1044.78	0.405678	1303.05	0.704116	1078.46	0.513282
14	908.984	0.440442	1106.17	0.429516	1109.64	0.599606	1041.6	0.489854
16	1221.26	0.591751	996.384	0.386888	1138.36	0.615125	1118.67	0.531255
18	914.36	0.443047	1135.54	0.440922	1111.61	0.600669	1053.84	0.494879
20	868.984	0.42106	1063.8	0.413065	1031.2	0.55722	987.995	0.463782
22	664.22	0.321843	1017.36	0.395032	915.888	0.49491	865.823	0.403928
24	803.704	0.389429	1101.29	0.427621	966.152	0.52207	957.048	0.446374
26	884.728	0.428689	1102.58	0.428124	988.576	0.534188	991.963	0.463667
28	788.378	0.382003	831.64	0.322919	956.896	0.517069	858.971	0.40733
30	679.792	0.329389	964.352	0.37445	986.44	0.533033	876.861	0.412291
	Combined	Combined
Timepoint (min)	CHVol Mean	Norm Mean
-10	1688.07	NULL
-8	1695.13	NULL
-6	1685.96	NULL
-4	1766.68	NULL
-2	1831.56	NULL
NEBD	1983.1	1
2	1791.46	0.908651
4	1588.92	0.815742
6	1373.45	0.705699
8	1222.98	0.632726
10	1186.57	0.616667
12	1151.77	0.599189
14	1158.51	0.601425
16	1165.61	0.605085
18	1082.18	0.560486
20	1061.14	0.545031
22	1005.92	0.513371
24	1038.15	0.528664
26	1055.13	0.538302
28	1047.22	0.538818
30	1031.04	0.528257
Fig1C
Day1					Day1	Day1		Day1									Day1	Day1
Control	CHVol	Norm	CHVol	Norm	Control	Control		Nocodazole	CHVol	Norm	CHVol	Norm	CHVol	Norm	CHVol	Norm	Nocodazole	Nocodazole
Timepoint (min)	Cell1	Cell1	Cell2	Cell2	CHVol Mean	Norm Mean			Cell1	Cell1	Cell2	Cell2	Cell3	Cell3	Cell4	Cell4	CHVol Mean	Norm Mean
-10	1331.71	NULL	NULL	NULL	1331.71	NULL			1124.44	NULL	1094.98	NULL	1259.09	NULL	1250.98	NULL	1182.37	NULL
-8	1280.42	NULL	NULL	NULL	1600.52	NULL			1124.44	NULL	1121.8	NULL	1279.03	NULL	1227.76	NULL	1188.26	NULL
-6	1379.98	NULL	NULL	NULL	1724.97	NULL			1454.26	NULL	1070.57	NULL	1225.77	NULL	1237.42	NULL	1247	NULL
-4	1302.49	NULL	1368.31	NULL	1669.25	NULL			1465.02	NULL	1065.01	NULL	1237.57	NULL	1332.76	NULL	1275.09	NULL
-2	1422.14	NULL	1388.88	NULL	1756.89	NULL			1452.79	NULL	1023.18	NULL	1411.42	NULL	1384.42	NULL	1317.95	NULL
NEBD	1546.53	1	1244.53	1	1744.41	1			1405.93	1	1229.16	1	1603.66	1	1679.25	1	1479.5	1
2	1294.12	0.836791	1086.79	0.873256	1488.07	0.855023			1292.7	0.919461	1218.34	0.991194	1530.74	0.954524	1423.32	0.847594	1366.27	0.928193
4	1173.11	0.758546	1031.37	0.828722	1377.8	0.793634			1327.46	0.944185	1000.1	0.813648	1371.17	0.855022	1272.5	0.757777	1242.81	0.842658
6	1341.95	0.867719	995.824	0.800162	1461.11	0.833941			1312.39	0.93347	833.952	0.678473	1257.64	0.784229	1017.42	0.605881	1105.35	0.750513
8	1431.92	0.925893	802.592	0.644897	1396.57	0.785395			1119.85	0.796519	825.896	0.671919	1124.71	0.701339	745.91	0.444193	954.092	0.653492
10	1039.22	0.671972	964.608	0.775079	1252.39	0.723526			1028.58	0.731605	722.584	0.587868	1097.76	0.684532	665.344	0.396215	878.568	0.600055
12	796.798	0.515218	900.736	0.723757	1060.96	0.619487			955.904	0.67991	673.02	0.547545	1084.01	0.675957	602.592	0.358846	828.881	0.565564
14	570.165	0.368674	852.12	0.684693	888.928	0.526684			928.816	0.660643	660.967	0.537739	888.032	0.553752	612.145	0.364535	772.49	0.529167
16	660.61	0.427157	885.488	0.711505	966.311	0.569331			791.757	0.563156	618.915	0.503527	869.936	0.542468	485.155	0.288912	691.441	0.474516
18	612.574	0.396097	887.544	0.713157	937.574	0.554627			857.72	0.610074	585.553	0.476385	803.44	0.501003	546.138	0.325227	698.213	0.478172
20	599.42	0.387591	596.806	0.479544	747.641	0.433568			866.912	0.616612	601.431	0.489303	751.219	0.468439	555.869	0.331022	693.858	0.476344
22	529.719	0.342522	629.914	0.506147	724.771	0.424334			892.136	0.634553	591.008	0.480823	712.352	0.444203	575.645	0.342799	692.785	0.475594
24	583.881	0.377543	601.405	0.483239	740.803	0.430391			889.424	0.632624	610.161	0.496405	703.343	0.438585	644.864	0.38402	711.948	0.487908
26	547.77	0.354194	686.034	0.55124	771.128	0.452717			1009.75	0.71821	505.683	0.411406	640.073	0.399131	628.859	0.374489	696.092	0.475809
28	532.76	0.344488	639.731	0.514035	732.807	0.429261			1051.9	0.748192	562.339	0.457499	936.776	0.584147	603.681	0.359495	788.675	0.537333
30	545.423	0.352676	570.877	0.458709	697.688	0.405693			1236.58	0.879544	545.589	0.443871	835.6	0.521057	594.715	0.354156	803.12	0.549657
Day2											Day2	Day2		Day2											Day2	Day2
Control	CHVol	Norm	CHVol	Norm	CHVol	Norm	CHVol	Norm	CHVol	Norm	Control	Control		Nocodazole	CHVol	Norm	CHVol	Norm	CHVol	Norm	CHVol	Norm	CHVol	Norm	Nocodazole	Nocodazole
Timepoint (min)	Cell1	Cell1	Cell2	Cell2	Cell3	Cell3	Cell4	Cell4	Cell5	Cell5	CHVol Mean	Norm Mean			Cell1	Cell1	Cell2	Cell2	Cell3	Cell3	Cell4	Cell4	Cell5	Cell5	CHVol Mean	Norm Mean
-10	1674.62	NULL	1426.72	NULL	1633.41	NULL	1524.22	NULL	1516.14	NULL	1555.02	NULL			1392.4	NULL	1422.91	NULL	1390.58	NULL	2092.3	NULL	1236.46	NULL	1506.93	NULL
-8	1696.08	NULL	1464.01	NULL	1532.7	NULL	1488.99	NULL	1465.08	NULL	1529.37	NULL			1480.39	NULL	1334.91	NULL	1370.78	NULL	1991.44	NULL	1237.73	NULL	1483.05	NULL
-6	1648.46	NULL	1472.34	NULL	1468.76	NULL	1552.58	NULL	1477.73	NULL	1523.97	NULL			1558.26	NULL	1522.14	NULL	1371.74	NULL	1962.15	NULL	1443.66	NULL	1571.59	NULL
-4	1728.33	NULL	1256.72	NULL	1828.97	NULL	1588.37	NULL	1505.2	NULL	1581.52	NULL			1706.06	NULL	1555.81	NULL	1322.54	NULL	2157.12	NULL	1513.13	NULL	1650.93	NULL
-2	1779.91	NULL	1243.1	NULL	1701.23	NULL	1551.77	NULL	1627.03	NULL	1580.61	NULL			1637.63	NULL	1687.78	NULL	1412.06	NULL	1962.55	NULL	1526.97	NULL	1645.4	NULL
NEBD	1512.13	1	1277.12	1	1642.53	1	1305.46	1	1503.04	1	1448.06	1			1677.39	1	1645.68	1	1351.45	1	2042.98	1	1529.33	1	1649.37	1
2	1166.51	0.771437	1121.69	0.878295	1265.89	0.770695	1241.27	0.950828	1227.58	0.816734	1204.59	0.837598			1481.33	0.883114	1334.61	0.810977	1348.78	0.998023	1723.74	0.843734	1477.02	0.965799	1473.09	0.900329
4	1077.98	0.712892	841.136	0.658619	1094.82	0.666543	852.32	0.652887	979.312	0.651554	969.114	0.668499			1385.47	0.825968	1263.3	0.767644	1302.61	0.963861	1615.35	0.790683	1499.33	0.980384	1413.21	0.865708
6	919.736	0.60824	957.416	0.749668	1062.9	0.64711	842.848	0.645631	919.568	0.611805	940.493	0.652491			1410.23	0.840729	1149.03	0.698211	1217.18	0.900646	1497.53	0.73301	1317.32	0.861372	1318.26	0.806794
8	1056.74	0.698846	1117.63	0.875119	1189.98	0.724478	792.507	0.607069	653.73	0.434939	962.118	0.66809			1269.5	0.756832	1208.98	0.734641	1135.98	0.840562	1649.03	0.807168	1215.79	0.794984	1295.86	0.786838
10	1131.3	0.748154	1038.76	0.813361	1121.77	0.682952	843.064	0.645796	796.626	0.53001	986.304	0.684055			1248.64	0.744394	1207.21	0.733562	1114.18	0.824431	1578.27	0.772533	1187.34	0.776383	1267.13	0.77026
12	1295.26	0.856584	762.314	0.596901	1150.43	0.700403	836.688	0.640912	795.728	0.529412	968.085	0.664842			1302.77	0.776663	845.288	0.513641	1073.62	0.794419	1607.48	0.786829	1054.81	0.68972	1176.79	0.712254
14	1198.17	0.792372	983.944	0.77044	1275.5	0.776549	671.587	0.514443	555.465	0.369561	936.934	0.644673			1246.44	0.743082	1108.08	0.673327	1027.71	0.760452	1650.32	0.807799	1018.6	0.666044	1210.23	0.730141
16	1137.02	0.751931	996.84	0.780537	1179.95	0.718376	865	0.6626	450.882	0.29998	925.938	0.642685			1170.45	0.697778	833.176	0.506281	932.656	0.690116	1372.53	0.671825	1027.69	0.671987	1067.3	0.647597
18	1086.63	0.718611	934.728	0.731903	835.64	0.508752	710.17	0.543998	633.71	0.421619	840.176	0.584977			1194.94	0.712377	871.016	0.529274	961.56	0.711504	1169.78	0.572586	995.504	0.650942	1038.56	0.635337
20	1167.75	0.772257	887.888	0.695227	868.84	0.528965	804.696	0.616406	606.027	0.403201	867.041	0.603211			1333.63	0.795063	710.327	0.431631	1066.59	0.789222	1439.64	0.704675	894.024	0.584586	1088.84	0.661035
22	1244.24	0.82284	908.512	0.711376	870.736	0.530119	902.312	0.691181	445.514	0.296408	874.263	0.610385			1234.99	0.736257	750.347	0.45595	984.848	0.728735	1361.3	0.666331	969.648	0.634035	1060.23	0.644262
24	1191.14	0.787727	850.832	0.666211	903.76	0.550225	779.603	0.597185	534.302	0.355481	851.928	0.591366			1270.05	0.757156	752.995	0.457559	715.991	0.529796	1251.22	0.612449	810.08	0.529697	960.068	0.577331
26	1033.26	0.683318	738.485	0.578242	892.648	0.54346	896.912	0.687045	452.561	0.301097	802.774	0.558632			1190.29	0.709606	676.658	0.411173	671.68	0.497008	1226.74	0.600463	730.459	0.477634	899.164	0.539177
28	921.792	0.609599	791.168	0.619494	938.32	0.571266	903.8	0.692321	532.16	0.354056	817.448	0.569347			1122.22	0.669029	713.722	0.433694	528.899	0.391357	1141.54	0.558759	596.744	0.3902	820.625	0.488608
30	938.184	0.62044	681.002	0.533232	981.432	0.597513	738.853	0.565969	572.258	0.380734	782.346	0.539578			1083.75	0.646093	785.476	0.477296	517.975	0.383274	1071.88	0.524664	783.897	0.512576	848.596	0.508781
Day3							Day3	Day3		Day3			Day3	Day3
Control	CHVol	Norm	CHVol	Norm	CHVol	Norm	Control	Control		Nocodazole	CHVol	Norm	Nocodazole	Nocodazole
Timepoint (min)	Cell1	Cell1	Cell2	Cell2	Cell3	Cell3	CHVol Mean	Norm Mean			Cell1	Cell1	CHVol Mean	Norm Mean
-10	1868.34	NULL	1551.33	NULL	NULL	NULL	1709.83	NULL			994.536	NULL	994.536	NULL
-8	1832.98	NULL	1544.13	NULL	1801.46	NULL	1726.19	NULL			962.472	NULL	962.472	NULL
-6	1865.46	NULL	1845.93	NULL	1872.99	NULL	1861.46	NULL			1192.96	NULL	1192.96	NULL
-4	1886.62	NULL	1712.34	NULL	1772.65	NULL	1790.54	NULL			1206.36	NULL	1206.36	NULL
-2	2016.17	NULL	1703.3	NULL	1645.46	NULL	1788.31	NULL			1192.57	NULL	1192.57	NULL
NEBD	1918.07	1	1827.88	1	1495.54	1	1747.17	1			1251.91	1	1251.91	1
2	1796.58	0.936661	1678.81	0.918445	1459.84	0.976126	1645.08	0.943744			1144.21	0.913968	1144.21	0.913968
4	1453.63	0.757861	1402.29	0.767166	1276.56	0.853576	1377.49	0.792868			1175.25	0.938762	1175.25	0.938762
6	1255.48	0.654553	1322.19	0.723347	1180.5	0.789342	1252.72	0.722414			992.104	0.792471	992.104	0.792471
8	1202.24	0.626796	1293.95	0.707898	1195.46	0.799345	1230.55	0.711346			925.552	0.739311	925.552	0.739311
10	1048.25	0.546511	1301.82	0.712204	1122.4	0.750496	1157.49	0.669737			852.248	0.680757	852.248	0.680757
12	794.347	0.414138	1255.5	0.686863	1290	0.862562	1113.28	0.654521			798.406	0.63775	798.406	0.63775
14	887.08	0.462485	1197.5	0.655133	1200.47	0.802699	1095.02	0.640106			683.759	0.546172	683.759	0.546172
16	785.546	0.40955	995.088	0.544395	1106.48	0.739851	962.371	0.564598			531.135	0.424259	531.135	0.424259
18	822.696	0.428918	1070.81	0.58582	937.376	0.626779	943.627	0.547172			504.162	0.402714	504.162	0.402714
20	844.408	0.440238	1135.02	0.620947	1124.62	0.751978	1034.68	0.604387			643.024	0.513634	643.024	0.513634
22	875.56	0.456479	1026.34	0.56149	887.208	0.593234	929.701	0.537068			565.43	0.451653	565.43	0.451653
24	896.2	0.46724	1011.54	0.553393	889.864	0.59501	932.533	0.538548			647.263	0.51702	647.263	0.51702
26	1051.12	0.548009	1103	0.603431	857.016	0.573046	1003.71	0.574829			618.766	0.494256	618.766	0.494256
28	994.576	0.518529	988.08	0.540561	895.928	0.599065	959.528	0.552718			652.918	0.521536	652.918	0.521536
30	872.048	0.454648	1061.84	0.580913	1011.14	0.676099	981.675	0.570554			574.398	0.458816	574.398	0.458816
	Combined	Combined		Combined	Combined
	Control	Control		Nocodazole	Nocodazole
Timepoint (min)	CHVol Mean	Norm Mean		CHVol Mean	Norm Mean
-10	1565.81	NULL		1325.87	NULL
-8	1567.32	NULL		1313.08	NULL
-6	1620.47	NULL		1403.89	NULL
-4	1595	NULL		1456.14	NULL
-2	1607.9	NULL		1469.14	NULL
NEBD	1527.28	1		1541.67	1
2	1333.91	0.872927		1397.48	0.912839
4	1118.25	0.730837		1321.25	0.863793
6	1079.84	0.709758		1200.48	0.782849
8	1073.67	0.704528		1122.12	0.728747
10	1040.78	0.687654		1070.22	0.693228
12	987.781	0.652675		999.789	0.646128
14	939.201	0.619705		982.487	0.631354
16	906.29	0.604588		863.339	0.556031
18	853.188	0.567565		848.981	0.549209
20	863.547	0.569635		886.267	0.572419
22	832.005	0.55118		863.771	0.557534
24	824.253	0.543325		829.539	0.535531
26	825.881	0.542308		789.895	0.509338
28	813.832	0.536341		791.074	0.511391
30	797.305	0.522093		802.986	0.520135
F1S2
Day1	CHVol	Norm	CHVol	Norm	CHVol	Norm	Day1	Day1
Timepoint (min)	Cell1	Cell1	Cell2	Cell2	Cell3	Cell3	CHVol Mean	Norm Mean
-10	1131.33	NULL	1542.04	NULL	1177.48	NULL	1283.62	NULL
-5	1641.26	NULL	1471.77	NULL	1380.87	NULL	1497.97	NULL
NEBD	1631.38	1	1325.1	1	1229.78	1	1395.42	1
5	1395.94	0.855676	1270.39	0.958717	816.496	0.663934	1160.94	0.826109
10	1255.1	0.769349	1148.21	0.866509	473.884	0.385339	959.065	0.673733
15	1134.12	0.695189	624.074	0.470965	459.004	0.37324	739.066	0.513131
20	1113.7	0.682669	453.609	0.342321	347.612	0.282661	638.306	0.435884
25	732.714	0.449137	488.845	0.368913	456.83	0.371472	559.463	0.396507
30	930.368	0.570294	854.296	0.644705	389.781	0.316951	724.815	0.51065
Day2	CHVol	Norm	CHVol	Norm	CHVol	Norm	CHVol	Norm	CHVol	Norm	Day2	Day2
Timepoint (min)	Cell1	Cell1	Cell2	Cell2	Cell3	Cell3	Cell4	Cell4	Cell5	Cell5	CHVol Mean	Norm Mean
-10	1267.46	NULL	1051.63	NULL	2108.72	NULL	1510.39	NULL	1855.99	NULL	1558.84	NULL
-5	1586.97	NULL	1194.02	NULL	2063.5	NULL	1885.87	NULL	1856.18	NULL	1717.31	NULL
NEBD	941.896	1	1123.1	1	2210.44	1	1164.46	1	1683.83	1	1424.75	1
5	1069.99	1.136	965.808	0.859945	1495.88	0.676734	1422.43	1.22154	1437.7	0.853829	1278.36	0.94961
10	683.521	0.725686	938.52	0.835648	1520.31	0.687787	1095.01	0.94036	1224.54	0.727236	1092.38	0.783344
15	686.339	0.728678	1060.46	0.944226	1512.11	0.684077	789.767	0.678228	1349.66	0.801538	1079.67	0.76735
20	604.65	0.64195	970.336	0.863977	1334.55	0.603749	792.342	0.68044	1168.26	0.693808	974.027	0.696785
25	520.902	0.553035	882.424	0.785701	1144.08	0.51758	722.301	0.62029	1126.64	0.669093	879.269	0.62914
30	NULL	NULL	706.92	0.629434	1173.42	0.530852	584.134	0.501637	818.552	0.486125	820.756	0.537012
Day2	Combined	Combined
Timepoint (min)	CHVol Mean	Norm Mean
-10	1455.63	NULL
-5	1635.06	NULL
NEBD	1413.75	1
5	1234.33	0.903297
10	1042.39	0.742239
15	951.942	0.672018
20	848.132	0.598947
25	759.342	0.541903
30	779.638	0.525714
F1S5
				Day1
Day1	CMV	CMV	CMV	Control
Control	Cell1	Cell2	Cell3	Mean
NEBD	492.473	437.276	990.801	640.183
2	803.024	494.296	987.371	761.564
4	764.973	497.262	1004.86	755.699
6	775.216	492.733	978.88	748.943
8	779.306	578.149	949.808	769.088
10	783.77	622.542	996.8	801.037
12	720.978	582.789	916.248	740.005
14	754.597	567.878	897.6	740.025
16	630.399	488.766	907.984	675.717
18	717.384	487.015	902.112	702.17
20	756.688	474.214	863.2	698.034
22	815.376	460.043	847.888	707.769
24	547.892	439.907	876.056	621.285
26	589.122	497.041	786.478	624.214
28	542.55	479.434	852.496	624.827
30	NULL	430.434	769.726	600.08
CSV data were taken from Fig3A
