# Supplementary material for: Contractile acto-myosin network on nuclear envelope remnants positions human chromosomes for mitosis
Source: eLife. 2019 Jul 3;8:e46902. doi: 10.7554/eLife.46902 (PMC6634967; doi:10.7554/eLife.46902)
Supplement: Figure 2—source data 1. [file elife-46902-fig2-data1.xlsx]

## Sheet: Sheet1
Fig 2
Fig 2A
Day1	MeanGV	MeanGV	MeanGV	MeanGV	MeanGV	MeanGV	MeanGV	MeanGV	MeanGV
Timepoint (min)	Cell1	Cell2	Cell3	Cell4	Cell5	Cell6	Cell7	Cell8	Mean
-16	-56.012	NULL	NULL	NULL	377.627	NULL	NULL	NULL	160.808
-14	203.023	NULL	NULL	NULL	770.149	1398.86	NULL	NULL	790.678
-12	-29.62	NULL	1218.63	NULL	1172.07	1797.98	NULL	NULL	1039.76
-10	668.778	NULL	1798.54	NULL	1667.61	2527.5	NULL	612.512	1454.99
-8	1158.54	1175.96	1945.33	825.956	2445.83	2387.29	1765.54	1260.48	1620.62
-6	1833.07	1774.68	2494.66	772.004	2570.93	2169.85	1888.94	1492.67	1874.6
-4	2063.13	1940.65	2614.7	951.136	3098.75	2528.54	1955.05	2219.31	2171.41
-2	2611.03	2587.99	3141.63	976.128	2792.33	3275.35	1939.73	2752.47	2509.58
NEBD	2421.04	2487.42	3189.15	840.912	2435.73	2182.42	1459.84	3465.76	2310.28
2	2730.04	2307.69	3419.42	863.41	3075.29	2632.74	1643.04	3237.26	2488.61
4	2118.57	1348.08	2057.41	749.721	3198.92	2871.95	1860.32	2889.36	2136.79
6	1710.64	1393.8	2375.94	793.287	3818.19	1743.52	1516.9	2401.61	1969.24
8	1731.33	950.767	2824.01	703.683	2638.9	1288.92	1284.22	2076.28	1687.26
10	NULL	1928.51	2284.62	NULL	2271.23	1081.28	1165.68	1859.09	1765.07
Day 2
Lifeact-mCherry was expressed using the same protocol as Day1.
An actin network was observed accumulating at the nuclear envelope in prophase and persisting through NEBD by qualitative inspection, in a similar manner to Day1.
Fig2C
Day1			Day1
Control		MeanGV	LINC-DN		MeanGV
	Cell1	547.222		Cell1	8.081
	Cell2	440.985		Cell2	373.283
	Cell3	488.175		Cell3	453.467
	Cell4	1475.68		Cell4	-319.606
	Cell5	2160.47		Cell5	-56.577
	Cell6	416.594		Cell6	203.786
	Cell7	700.99		Cell7	170.39
	Cell8	2153.64		Cell8	429.979
	Cell9	816.86		Cell9	160.01
	Cell10	465.015		Cell10	568.419
	Cell11	445.409		Mean	199.123
	Cell12	287.357
	Cell13	1058.75
	Cell14	644.286
	Cell15	477.434
	Cell16	86.732
	Cell17	439.589
	Cell18	774.102
	Mean	771.071
Day 2
LINC-DN and control constructs were expressed using the same protocol as Day1. Lifeact-mTurquoise was expressed to visualise actin, and timelapse movies were taken of live cells.
Cells expressing LINC-DN showed a decrease in actin levels around the nucleus when compared to cells expressing a control construct by qualitative inspection.
Fig2D
Day1									Day1	Day1		Day1											Day1	Day1
Control	CHVol	Norm	CHVol	Norm	CHVol	Norm	CHVol	Norm	Control	Control		LINC-DN	CHVol	Norm	CHVol	Norm	CHVol	Norm	CHVol	Norm	CHVol	Norm	LINC-DN	LINC-DN
Timepoint	Cell1	Cell1	Cell2	Cell2	Cell3	Cell3	Cell4	Cell4	CHVol Mean	Norm Mean			Cell1	Cell1	Cell2	Cell2	Cell3	Cell3	Cell4	Cell4	Cell5	Cell5	CHVol Mean	Norm Mean
-10	NULL	NULL	NULL	NULL	NULL	NULL	NULL	NULL	NULL	NULL			1884.32	NULL	1903.13	NULL	1747.1	NULL	1488.67	NULL	1069.54	NULL	1618.55	NULL
-8	1908.26	NULL	NULL	NULL	NULL	NULL	NULL	NULL	1908.26	NULL			1779.1	NULL	1901.11	NULL	1703.35	NULL	1566.17	NULL	1086.56	NULL	1607.26	NULL
-6	1674.09	NULL	1943.77	NULL	NULL	NULL	NULL	NULL	1808.93	NULL			1823.63	NULL	1953.68	NULL	1665.04	NULL	1443.58	NULL	1524.88	NULL	1682.16	NULL
-4	1661.14	NULL	1667.5	NULL	1276.17	NULL	1247.35	NULL	1463.04	NULL			1987.15	NULL	1979.97	NULL	1911.18	NULL	1390.92	NULL	1536.95	NULL	1761.24	NULL
-2	1727.6	NULL	2089.24	NULL	1192.42	NULL	1171.48	NULL	1545.18	NULL			2020.04	NULL	2061.84	NULL	1967.58	NULL	1340.4	NULL	1529.99	NULL	1783.97	NULL
NEBD	1796.78	1	2198.73	1	1484.87	1	1171.7	1	1663.02	1			1883.66	1	2138.5	1	2127.42	1	1387.98	1	1277.59	1	1763.03	1
2	1715.66	0.954857	1779.06	0.80913	1263.82	0.851133	824.512	0.703686	1395.76	0.829702			1475.21	0.783162	2059.62	0.963114	1751.61	0.823347	1046.64	0.754072	1054.46	0.825346	1477.51	0.829808
4	1699.53	0.945876	1314.42	0.597811	990	0.666724	901.168	0.769109	1226.28	0.74488			1155.21	0.61328	1615.9	0.755623	1223.58	0.575144	941.376	0.678233	950.544	0.744012	1177.32	0.673258
6	1486.44	0.827282	1053.18	0.478993	777.938	0.523909	750.378	0.640416	1016.98	0.61765			1075.53	0.570979	1322.34	0.618349	1247.33	0.586309	1038.47	0.748187	963.84	0.754419	1129.5	0.655649
8	1430.92	0.796382	1147.69	0.521978	825.504	0.555943	674.058	0.57528	1019.54	0.612396			997.728	0.529676	1042.15	0.487329	1682.69	0.790951	810.752	0.584122	867.352	0.678896	1080.13	0.614195
10	1274.93	0.709564	1097.46	0.499132	796.943	0.536708	692.308	0.590856	965.409	0.584065			951.864	0.505328	1262.22	0.590239	1750.94	0.823031	1004.25	0.72353	881.104	0.68966	1170.08	0.666358
12	1249.88	0.695624	990.784	0.450617	659.326	0.444029	572.42	0.488536	868.103	0.519702			962.376	0.510909	1136.47	0.531435	1583.53	0.744341	1236.41	0.890794	1090.13	0.853268	1201.78	0.706149
14	1050.03	0.584398	1227.58	0.558312	759.795	0.511691	689.602	0.588547	931.751	0.560737			1005.7	0.533911	1231.8	0.576012	1823.03	0.85692	1136.38	0.818724	1055.62	0.826261	1250.51	0.722366
16	1083.2	0.602858	1551.74	0.705743	733.117	0.493724	620.625	0.529677	997.169	0.583			1024.18	0.543721	1212.16	0.566828	1804.62	0.848267	1273.55	0.917555	1141.28	0.893306	1291.16	0.753936
18	978.528	0.544602	1524.11	0.693179	805.32	0.54235	534.754	0.45639	960.678	0.55913			1054.38	0.55975	1224.06	0.572395	1603.87	0.753903	1386.67	0.999055	1049.89	0.821771	1263.77	0.741375
20	988.208	0.54999	1334.32	0.60686	843.352	0.567963	532.414	0.454393	924.573	0.544801			1051.14	0.55803	1129.46	0.528158	1560.65	0.733586	1522.22	1.09672	1282.66	1.00396	1309.23	0.784091
22	1063.1	0.591669	1085.11	0.493518	636.441	0.428617	530.418	0.45269	828.767	0.491623			1250.67	0.66396	1006.26	0.470544	1620.42	0.761684	1520.21	1.09526	1241.07	0.971415	1327.73	0.792573
24	958.336	0.533364	943.144	0.42895	687.773	0.463187	614.796	0.524702	801.012	0.487551			1334.99	0.708724	1014.36	0.474333	1632.84	0.76752	1295.58	0.933429	1540.82	1.20603	1363.72	0.818007
26	1117.98	0.622217	926.392	0.421331	611.082	0.411538	639.532	0.545814	823.747	0.500225			1554.41	0.825208	935.584	0.437496	1577.94	0.741712	1231.85	0.887509	1542.36	1.20724	1368.43	0.819833
28	1062.33	0.591241	1070.25	0.486758	631.706	0.425428	572.53	0.488631	834.203	0.498014			1704.85	0.905074	790.658	0.369726	1603.54	0.753745	1269.38	0.914552	1395.03	1.09192	1352.69	0.807004
30	1080.54	0.601375	983.152	0.447146	597.121	0.402136	695.041	0.593188	838.962	0.510961			1392.11	0.739048	732.722	0.342634	1634.07	0.768099	1274.97	0.918575	1751.7	1.37109	1357.11	0.82789
Day2									Day1	Day1		Day2							Day1	Day1
Control	CHVol	Norm	CHVol	Norm	CHVol	Norm	CHVol	Norm	Control	Control		LINC-DN	CHVol	Norm	CHVol	Norm	CHVol	Norm	LINC-DN	LINC-DN
Timepoint	Cell1	Cell1	Cell2	Cell2	Cell1	Cell1	Cell1	Cell1	CHVol Mean	Norm Mean			Cell1	Cell1	Cell1	Cell1	Cell1	Cell1	CHVol Mean	Norm Mean
-10	1749.02	NULL	NULL	NULL	NULL	NULL	1192.11	NULL	1470.56	NULL			NULL	NULL	1413.32	NULL	953.128	NULL	1183.22	NULL
-8	1785.73	NULL	NULL	NULL	1677.47	NULL	1376.7	NULL	1613.3	NULL			NULL	NULL	1449.3	NULL	1062.19	NULL	1255.74	NULL
-6	1822.46	NULL	NULL	NULL	1559.25	NULL	1306.54	NULL	1562.75	NULL			1784.82	NULL	1445.81	NULL	1040.89	NULL	1423.84	NULL
-4	1801.47	NULL	1238.39	NULL	1608.26	NULL	945.384	NULL	1398.38	NULL			1818.79	NULL	1607.72	NULL	1100.9	NULL	1509.14	NULL
-2	1914.02	NULL	1284.18	NULL	1844.19	NULL	979.888	NULL	1505.57	NULL			1711.21	NULL	1823.49	NULL	1057.99	NULL	1530.9	NULL
NEBD	1667.37	1	1309.33	1	1820.47	1	1221.93	1	1504.77	1			1656.89	1	1841.54	1	1016.94	1	1505.12	1
2	1767.62	1.06013	998.968	0.762962	1685.56	0.925892	1182.18	0.967474	1408.58	0.929114			1636.86	0.987915	1777.18	0.965047	985.112	0.968706	1466.38	0.973889
4	1546.14	0.927291	852.96	0.651449	1442.3	0.792265	1237.1	1.01242	1269.62	0.845856			1295.35	0.781798	1751.21	0.950946	834.984	0.821078	1293.85	0.851274
6	1351.09	0.810312	1083.01	0.827148	1639.38	0.900527	1141.73	0.934366	1303.8	0.868088			1732.72	1.04577	1694.48	0.920141	763.273	0.750561	1396.82	0.90549
8	1165.72	0.699138	771.83	0.589485	1530.66	0.840802	1076.37	0.880877	1136.14	0.752575			1675.18	1.01104	1329.46	0.721929	811.376	0.797863	1272.01	0.843612
10	1173.03	0.703523	819.8	0.626123	1195.52	0.656709	836.824	0.684839	1006.29	0.667798			1583.35	0.955618	1120.88	0.608663	857.656	0.843373	1187.3	0.802551
12	1070.37	0.641951	896.104	0.6844	1233.22	0.67742	598.615	0.489894	949.578	0.623416			1282.14	0.773827	1143.4	0.620892	669.356	0.658209	1031.63	0.684309
14	1087.57	0.652266	912.864	0.6972	1042.21	0.572493	375.077	0.306955	854.429	0.557229			1253.22	0.756372	994.784	0.54019	689.703	0.678217	979.237	0.65826
16	994.432	0.596408	953.592	0.728306	1000.59	0.549633	510.299	0.417618	864.729	0.572992			1153.92	0.696438	1018.95	0.553314	873.696	0.859146	1015.52	0.702966
18	942.856	0.565476	808.128	0.617208	957.624	0.526031	455.941	0.373132	791.137	0.520462			1264.99	0.763475	1227.16	0.666376	1003.3	0.986587	1165.15	0.805479
20	894.088	0.536227	727.902	0.555936	958.984	0.526778	535.334	0.438106	779.077	0.514262			1043.8	0.629976	1244.86	0.675989	994.208	0.977651	1094.29	0.761205
22	1000.1	0.59981	790.769	0.60395	1010.36	0.554999	504.191	0.412619	826.356	0.542845			908.664	0.548416	1330.13	0.72229	1002.6	0.985903	1080.46	0.752203
24	1005.69	0.603159	990.96	0.756846	924.144	0.50764	428.986	0.351073	837.445	0.55468			934.544	0.564036	1148.94	0.623898	796.78	0.78351	960.087	0.657148
26	1034.98	0.620724	844.448	0.644948	895.288	0.491789	580.312	0.474915	838.756	0.558094			879.712	0.530942	1058.62	0.574857	857.304	0.843027	931.88	0.649609
28	1033.94	0.620101	1098.73	0.839154	855.048	0.469685	630.311	0.515833	904.506	0.611193			812.376	0.490302	966.536	0.524851	916.808	0.90154	898.573	0.638898
30	888.552	0.532907	1193.98	0.911906	777.458	0.427064	587.152	0.480513	861.787	0.588097			830.024	0.500954	743.385	0.403675	608.24	0.59811	727.216	0.500913
Combined	Combined	Combined	Combined	Combined	Combined
Control	Control	Control	LINC-DN	LINC-DN	LINC-DN
Timepoint	CHVol Mean	Norm Mean		CHVol Mean	Norm Mean
-10	1470.56	NULL		1494.17	NULL
-8	1687.04	NULL		1506.83	NULL
-6	1661.22	NULL		1585.29	NULL
-4	1430.71	NULL		1666.7	NULL
-2	1525.38	NULL		1689.07	NULL
NEBD	1583.9	1		1666.32	1
2	1402.17	0.879408		1473.33	0.883839
4	1247.95	0.795368		1221.02	0.740014
6	1160.39	0.742869		1229.75	0.749339
8	1077.84	0.682486		1152.09	0.700226
10	985.851	0.625932		1176.53	0.71743
12	908.84	0.571559		1137.98	0.697959
14	893.09	0.558983		1148.78	0.698326
16	930.949	0.577996		1187.8	0.734822
18	875.908	0.539796		1226.79	0.765414
20	851.825	0.529531		1228.62	0.775509
22	827.561	0.517234		1235	0.777434
24	819.228	0.521115		1212.36	0.757685
26	831.252	0.529159		1204.72	0.755999
28	869.354	0.554604		1182.4	0.743964
30	850.374	0.549529		1120.9	0.705273
F2S1
Day1
	ActinVolume	Norm	ActinVolume	Norm	ActinVolume	Norm	ActinVolume	Norm	ActinVolume	Norm	ActinVolume	Norm	ActinVolume	Norm	ActinVolume	Norm
Timepoint (min)	Cell1	Cell1	Cell2	Cell2	Cell3	Cell3	Cell4	Cell4	Cell5	Cell5	Cell6	Cell6	Cell7	Cell7	Mean	Mean
-8	1451.64	0.993131	1423.92	1.00382	1355.94	0.999717	959.448	1.1962	874.024	0.607653	1445.38	0.776507	1276.14	0.710017	1255.21	0.898149
-6	1359.84	0.930327	1435.86	1.01223	1401.45	1.03327	862.16	1.07491	887.68	0.617147	1474.12	0.791945	1343.43	0.747454	1252.08	0.886755
-4	1344.28	0.919681	1394.06	0.982771	1374.66	1.01352	752.91	0.938696	936.952	0.651403	1748.43	0.939314	1402.73	0.780445	1279.15	0.889405
-2	1310.99	0.896908	1446.75	1.01991	1392.65	1.02678	850.248	1.06005	1457.94	1.01361	1869.91	1.00458	1400.71	0.779323	1389.89	0.971596
NEBD	1461.68	1	1418.5	1	1356.32	1	802.08	1	1438.36	1	1861.39	1	1797.34	1	1447.95	1
2	1352.57	0.925352	1171.36	0.825771	847.256	0.624673	644.155	0.803106	1379.13	0.95882	1959.36	1.05263	1454.74	0.809381	1258.37	0.857105
4	1299.39	0.888972	913.136	0.643732	833.952	0.614864	525.626	0.655329	935.216	0.650196	1765.52	0.948494	1371.59	0.763122	1092.06	0.737815
6	1350.41	0.923874	893.144	0.629638	866.408	0.638793	506.592	0.631598	824.584	0.573281	1425.94	0.766059	1224.54	0.681303	1013.09	0.692078
Day 2
Lifeact-mCherry was expressed using the same protocol as Day1.
The volume inside the actin network was observed to decrease after NEBD by qualitative inspection, in a similar manner to Day1
