# Supplementary material for: Contractile acto-myosin network on nuclear envelope remnants positions human chromosomes for mitosis
Source: eLife. 2019 Jul 3;8:e46902. doi: 10.7554/eLife.46902 (PMC6634967; doi:10.7554/eLife.46902)
Supplement: Figure 3—source data 1. [file elife-46902-fig3-data1.xlsx]

## Sheet: Sheet1
Fig3
Fig3A
Day1													Day1	Day1		Day1																			Day1	Day1
Control	CHVol	Norm	CHVol	Norm	CHVol	Norm	CHVol	Norm	CHVol	Norm	CHVol	Norm	Control	Control		pnBB	CHVol	Norm	CHVol	Norm	CHVol	Norm	CHVol	Norm	CHVol	Norm	CHVol	Norm	CHVol	Norm	CHVol	Norm	CHVol	Norm	pnBB	pnBB
Timepoint	Cell1	Cell1	Cell2	Cell2	Cell3	Cell3	Cell4	Cell4	Cell5	Cell5	Cell6	Cell6	CHVol Mean	Norm Mean			Cell1	Cell1	Cell2	Cell2	Cell3	Cell3	Cell4	Cell4	Cell5	Cell5	Cell6	Cell6	Cell7	Cell7	Cell8	Cell8	Cell9	Cell9	CHVol Mean	Norm Mean
-10	1473.7	NULL	1967.42	NULL	1334.84	NULL	1879.34	NULL	1031.3	NULL	823.84	NULL	1418.41	NULL			1383.88	NULL	1498.74	NULL	NULL	NULL	1835.01	NULL	1432.35	NULL	1387.79	NULL	1670.98	NULL	2138.9	NULL	2415.66	NULL	1720.41	NULL
-8	1570.74	NULL	2143.38	NULL	1341.99	NULL	1917.37	NULL	984.08	NULL	827.368	NULL	1464.16	NULL			1454.73	NULL	1413.91	NULL	1292.51	NULL	1852.28	NULL	1392.96	NULL	1414.91	NULL	1823.42	NULL	2285.85	NULL	2468.7	NULL	1711.03	NULL
-6	1490.16	NULL	2443.95	NULL	1262.5	NULL	2048.24	NULL	1063.73	NULL	806.104	NULL	1519.11	NULL			1457.78	NULL	1554.74	NULL	1378.08	NULL	1787.78	NULL	1421.08	NULL	1402.82	NULL	1786.32	NULL	2196.6	NULL	2416.66	NULL	1711.32	NULL
-4	1694.5	NULL	2144.68	NULL	1307.55	NULL	2178.5	NULL	1064.37	NULL	774.589	NULL	1527.36	NULL			1399.34	NULL	1684.39	NULL	1326.06	NULL	1859	NULL	1365.74	NULL	1407.8	NULL	1604.42	NULL	2419.34	NULL	2440.65	NULL	1722.97	NULL
-2	1994.09	NULL	2176.04	NULL	1182.9	NULL	2283.35	NULL	1282.94	NULL	1144.96	NULL	1677.38	NULL			1403.6	NULL	1807.09	NULL	1492.7	NULL	1888.7	NULL	1373.05	NULL	1445.78	NULL	1650.02	NULL	2464.09	NULL	2523.78	NULL	1783.2	NULL
NEBD	1951.56	1	2296.11	1	1626.97	1	2400.39	1	1481.98	1	1144.17	1	1816.86	1			1442.46	1	1695.36	1	1666.53	1	1973.4	1	1335.16	1	1486.58	1	1815.41	1	2533.18	1	2592.25	1	1837.81	1
2	1952.45	1.00046	2081.5	0.906531	1459.14	0.896844	1908.53	0.79509	1132.66	0.764284	1435.54	1.25465	1661.63	0.93631			1134.42	0.786453	1522.59	0.898094	1491	0.894674	1890.96	0.958224	1138.19	0.852476	1211.36	0.814861	1577.84	0.869138	1834.09	0.724027	1954.34	0.753919	1528.31	0.839096
4	1523.38	0.780594	1699.83	0.740309	1058.87	0.650825	1546.55	0.644291	920.72	0.621275	1278.66	1.11754	1338	0.75914			1157.3	0.802309	1562.96	0.921904	1130.13	0.678133	1357.98	0.68814	847.208	0.634537	1240.16	0.834235	1374.23	0.756982	1445.84	0.570762	1359.37	0.524397	1275.02	0.712378
6	1332.69	0.682883	1540.51	0.670922	918.696	0.564668	1492.92	0.621948	949.552	0.64073	1227.75	1.07305	1243.69	0.709034			1154.62	0.800451	1387.51	0.818417	1277.61	0.766629	1354.83	0.686547	774.313	0.57994	1294.53	0.870807	1399.66	0.770991	1529.8	0.603906	1280.46	0.493959	1272.59	0.710183
8	1027.55	0.526529	1400.23	0.609827	736.557	0.452717	1271.13	0.52955	1129.06	0.76186	1260.46	1.10164	1137.5	0.663686			999.136	0.692663	1402.9	0.827496	1207.67	0.724663	1380.97	0.699791	691.979	0.518274	1257.45	0.845864	1191.84	0.656514	1685.45	0.66535	1528.51	0.589647	1260.66	0.69114
10	895.864	0.45905	1415.04	0.616277	610.763	0.3754	1078.63	0.449357	940.544	0.634652	1019.54	0.891072	993.397	0.570968			1075.99	0.745944	1328.99	0.7839	952.904	0.57179	1467.26	0.743517	805.216	0.603086	1108.93	0.745957	1206.06	0.664344	1707.13	0.673908	1468.35	0.56644	1235.65	0.677654
12	1044.84	0.535387	1245.13	0.542277	545.9	0.335532	915.52	0.381404	695.771	0.469486	811.28	0.709057	876.407	0.495524			1026.41	0.71157	1272.96	0.750849	1007.93	0.604807	1383.51	0.70108	982.184	0.73563	1060.74	0.713545	1456.38	0.802235	1567.54	0.618803	1467.46	0.566097	1247.24	0.689402
14	1279.42	0.655586	1152.11	0.501766	478.739	0.294252	1003.38	0.418008	631.795	0.426317	760.939	0.665059	884.398	0.493498			866.728	0.60087	1386.09	0.817577	973.848	0.584357	1309.81	0.663732	959.952	0.718979	1127.22	0.758265	1330.4	0.732838	1430.54	0.564723	1379.58	0.532193	1196.02	0.663726
16	1116.2	0.571953	1132.54	0.493241	425.713	0.26166	776.202	0.323365	637.118	0.429909	654.198	0.571768	790.328	0.441982			919.152	0.637213	1224.01	0.721975	905.72	0.543477	1380.7	0.699657	984.712	0.737524	1029.02	0.692202	1285	0.70783	1450.86	0.572742	1641.35	0.633177	1202.28	0.660644
18	1098.27	0.562766	1088.4	0.474019	473.029	0.290743	927.216	0.386277	600.265	0.405041	642.654	0.561678	804.973	0.446754			826.856	0.573228	1046.15	0.617068	851.464	0.510921	1223.88	0.620189	974.224	0.729668	1053.33	0.708556	1329.02	0.73208	1329.36	0.52478	1759.41	0.678719	1154.86	0.632801
20	970.48	0.497284	1035.17	0.450835	483.382	0.297106	981.008	0.408687	637.223	0.42998	653.805	0.571424	793.511	0.442553			748.766	0.519091	1126.79	0.664633	941.992	0.565242	1217.41	0.616909	903.984	0.67706	997.104	0.670735	1324.28	0.729467	1376.71	0.543473	1677.56	0.647145	1146.07	0.625973
22	862.92	0.442169	1023.98	0.445961	529.998	0.325758	1055.1	0.439552	656.83	0.44321	650.234	0.568303	796.509	0.444159			804.72	0.557882	1041.23	0.614166	915.04	0.54907	1097.5	0.556149	1119.64	0.838581	1010.84	0.679975	1397.33	0.769705	1345.99	0.531346	1634.5	0.630535	1151.87	0.636379
24	1032.51	0.52907	1034.66	0.450612	576.838	0.354548	690.33	0.28759	562.374	0.379473	642.447	0.561497	756.526	0.427132			765.343	0.530583	976.176	0.575793	973.2	0.583969	1059.02	0.536649	1118.5	0.837724	934.448	0.628587	1286.76	0.708799	1333.12	0.526264	1655.7	0.63871	1122.47	0.618564
26	1017.83	0.521548	898.28	0.391218	605.978	0.372459	747.511	0.311412	698.712	0.471471	710.616	0.621077	779.822	0.448197			765.2	0.530484	939.24	0.554006	944.52	0.566759	1229.47	0.623022	1262.74	0.945756	857.184	0.576613	1342.1	0.739281	1227.34	0.484505	1617.7	0.624051	1131.72	0.627164
28	867.664	0.4446	989.672	0.431021	681.778	0.419048	699.068	0.291231	729.834	0.492471	705.56	0.616658	778.929	0.449171			776.359	0.53822	809.168	0.477284	841.384	0.504872	1161.42	0.588536	1237.68	0.92699	922.016	0.620225	1354.81	0.746283	1512.5	0.597078	1720.58	0.663742	1148.44	0.629248
30	933.64	0.478407	903.648	0.393556	669.884	0.411738	954.528	0.397655	596.254	0.402335	630.401	0.550969	781.393	0.43911			869.408	0.602728	777.182	0.458417	874.216	0.524573	1049.3	0.53172	1048.48	0.785284	973.248	0.654688	1324.17	0.729405	1367	0.539639	1464.34	0.564893	1083.04	0.599039
Day2					Day2	Day2		Day2			Day2	Day2
Control	CHVol	Norm	CHVol	Norm	Control	Control		pnBB	CHVol	Norm	pnBB	pnBB
Timepoint	Cell1	Cell1	Cell2	Cell2	CHVol Mean	Norm Mean			Cell1	Cell1	CHVol Mean	Norm Mean
-10	1404.78	NULL	1322.67	NULL	1363.73	NULL			1530.24	NULL	1530.24	NULL
-8	1531.32	NULL	1255.62	NULL	1393.47	NULL			1610.46	NULL	1610.46	NULL
-6	1459.63	NULL	1546.34	NULL	1502.99	NULL			1562.32	NULL	1562.32	NULL
-4	1631.54	NULL	1589.08	NULL	1610.31	NULL			1559.8	NULL	1559.8	NULL
-2	1504.8	NULL	1740.81	NULL	1622.8	NULL			1617.16	NULL	1617.16	NULL
NEBD	1753.19	1	1642.9	1	1698.05	1			1846.58	1	1846.58	1
2	1262.92	0.720355	1466.09	0.892376	1364.5	0.806365			1460.43	0.790883	1460.43	0.790883
4	1143.43	0.6522	1333.97	0.811957	1238.7	0.732079			1333.72	0.722263	1333.72	0.722263
6	1140.53	0.650544	1175.9	0.715747	1158.22	0.683145			1203.73	0.651867	1203.73	0.651867
8	940.72	0.536576	1280.06	0.779142	1110.39	0.657859			1140	0.617356	1140	0.617356
10	894.288	0.510091	1144.86	0.696854	1019.58	0.603473			1167.04	0.631999	1167.04	0.631999
12	946.344	0.539783	962.152	0.585641	954.248	0.562712			1136.7	0.615571	1136.7	0.615571
14	729.197	0.415925	856.304	0.521214	792.75	0.468569			1056.47	0.572122	1056.47	0.572122
16	699.066	0.398739	819.44	0.498775	759.253	0.448757			1105.27	0.59855	1105.27	0.59855
18	666.153	0.379966	833.08	0.507078	749.616	0.443522			1098.68	0.59498	1098.68	0.59498
20	892.664	0.509165	830.552	0.505539	861.608	0.507352			1104.37	0.59806	1104.37	0.59806
22	825.128	0.470643	817.976	0.497884	821.552	0.484264			1130.64	0.612287	1130.64	0.612287
24	694.562	0.39617	847.2	0.515672	770.881	0.455921			1077.15	0.583321	1077.15	0.583321
26	836.736	0.477264	766.813	0.466742	801.774	0.472003			1054.4	0.571	1054.4	0.571
28	867.432	0.494773	875.136	0.532676	871.284	0.513725			1122.39	0.607821	1122.39	0.607821
30	715.06	0.407862	878.776	0.534892	796.918	0.471377			1085.32	0.587745	1085.32	0.587745
Combined	Combined	Combined	Combined	Combined	Combined
Control	Control	Control	pnBB	pnBB	pnBB
Timepoint	CHVol Mean	Norm Mean		CHVol Mean	Norm Mean
-10	1404.74	NULL		1699.28	NULL
-8	1446.48	NULL		1700.97	NULL
-6	1515.08	NULL		1696.42	NULL
-4	1548.1	NULL		1706.65	NULL
-2	1663.74	NULL		1766.6	NULL
NEBD	1787.16	1		1838.69	1
2	1587.35	0.903824		1521.52	0.834275
4	1313.18	0.752374		1280.89	0.713366
6	1222.32	0.702562		1265.71	0.704352
8	1130.72	0.66223		1248.59	0.683762
10	999.941	0.579094		1228.79	0.673089
12	895.867	0.512321		1236.18	0.682019
14	861.486	0.487266		1182.06	0.654566
16	782.559	0.443676		1192.58	0.654435
18	791.134	0.445946		1149.24	0.629019
20	810.535	0.458752		1141.9	0.623182
22	802.77	0.454185		1149.74	0.63397
24	760.115	0.434329		1117.94	0.61504
26	785.31	0.454149		1123.99	0.621548
28	802.018	0.46531		1145.83	0.627105
30	785.274	0.447177		1083.27	0.597909
Fig3B
Day1															Day1	Day1		Day1					Day1	Day1
Nocodazole	CHVol	Norm	CHVol	Norm	CHVol	Norm	CHVol	Norm	CHVol	Norm	CHVol	Norm	CHVol	Norm	Nocodazole	Nocodazole		Nocodazole	CHVol	Norm	CHVol	Norm	Noc+pnBB	Noc+pnBB
Timepoint (min)	Cell1	Cell1	Cell2	Cell2	Cell3	Cell3	Cell4	Cell4	Cell5	Cell5	Cell6	Cell6	Cell7	Cell7	CHVol Mean	Norm Mean		+pnBB	Cell1	Cell1	Cell2	Cell2	CHVol Mean	Norm Mean
-10	1015.38	NULL	1356.7	NULL	1681.98	NULL	1186.49	NULL	1387	NULL	1537.92	NULL	2132.86	NULL	1471.19	NULL			1666.06	NULL	1944.9	NULL	1805.48	NULL
-8	956.16	NULL	1338.81	NULL	1580.2	NULL	980.704	NULL	1298.33	NULL	1493.61	NULL	2053.92	NULL	1385.96	NULL			1698.54	NULL	1849.48	NULL	1774.01	NULL
-6	989.392	NULL	1386.1	NULL	1657.62	NULL	1097.33	NULL	1329.26	NULL	1467.51	NULL	2059.46	NULL	1426.67	NULL			1654.32	NULL	1963.07	NULL	1808.7	NULL
-4	1329.02	NULL	1565.11	NULL	1670.92	NULL	1332.88	NULL	1342.02	NULL	1461.93	NULL	2228.85	NULL	1561.53	NULL			1704.21	NULL	2041.26	NULL	1872.73	NULL
-2	1515.79	NULL	1537.02	NULL	1652.59	NULL	1330.74	NULL	1289.38	NULL	1725.4	NULL	1825.55	NULL	1553.78	NULL			1639.91	NULL	1955.52	NULL	1797.72	NULL
NEBD	1446.01	1	1523.83	1	1679.6	1	1333.37	1	1188.39	1	1796.46	1	2282.11	1	1607.11	1			1533.71	1	1740.05	1	1636.88	1
2	1203.83	0.832521	1372.53	0.900708	1657.22	0.986673	1206.5	0.904854	1086.91	0.914607	2195.38	1.22206	2265.42	0.992684	1569.68	0.964872			1399.49	0.912484	1767.1	1.01554	1583.29	0.964014
4	1133.57	0.783929	1237.47	0.812079	1489.71	0.886945	1158.98	0.869215	1017.4	0.856115	2121.62	1.181	2074.82	0.909168	1461.94	0.899779			1288.6	0.840184	1926.74	1.10729	1607.67	0.973739
6	1129.2	0.780909	877.576	0.575901	1167.1	0.69487	1145.11	0.858812	891.048	0.749793	2127.9	1.1845	2103.98	0.921946	1348.85	0.823819			1220.73	0.79593	1756.72	1.00958	1488.72	0.902756
8	929.368	0.642713	748.316	0.491075	1178.08	0.701405	1005.52	0.75412	863.136	0.726306	1915.51	1.06627	1805.21	0.791025	1206.45	0.738988			1152.88	0.751693	1747.02	1.00401	1449.95	0.877851
10	929.368	0.642713	630.37	0.413674	1022.91	0.609021	861.152	0.645847	792.277	0.66668	1795.25	0.999328	1916.82	0.839934	1135.45	0.688171			1139.34	0.742862	1556.11	0.894293	1347.72	0.818577
12	664.978	0.459871	656.994	0.431146	833.776	0.496413	736.877	0.552643	735.631	0.619014	1577.9	0.878343	1649.15	0.722643	979.33	0.594296			1464.24	0.954703	1548.26	0.889782	1506.25	0.922243
14	605.532	0.418761	530.996	0.348461	807.608	0.480834	846.712	0.635017	725.72	0.610674	1515.93	0.843844	1520.9	0.666446	936.2	0.572005			1458.2	0.950765	1705.3	0.980028	1581.75	0.965397
16	534.934	0.369939	695.351	0.456317	684.572	0.40758	716.35	0.537249	613.602	0.51633	1362.94	0.75868	1408.03	0.616986	859.397	0.523297			1430.11	0.932451	1528.23	0.87827	1479.17	0.905361
18	577.04	0.399057	523.912	0.343812	772.989	0.460222	697.4	0.523036	637.452	0.536399	1220.88	0.679605	1533.54	0.671981	851.887	0.516302			1380.65	0.9002	1433.1	0.8236	1406.88	0.8619
20	484.702	0.3352	501.014	0.328786	778.688	0.463615	766.947	0.575195	556.089	0.467934	1098	0.611203	1592.14	0.697659	825.368	0.497085			1338.14	0.872487	1337.55	0.768687	1337.85	0.820587
22	517.132	0.357627	573.739	0.376511	696.498	0.414681	613.617	0.460201	569.53	0.479244	973.136	0.541698	1368.14	0.599504	758.827	0.461352			1359.69	0.886534	1390.72	0.799242	1375.2	0.842888
24	448.352	0.310062	618.114	0.405631	810.208	0.482382	579.19	0.434382	602.406	0.506909	1105.16	0.615189	1245.06	0.545575	772.642	0.471447			1425.7	0.929577	1490.45	0.856556	1458.08	0.893067
26	450.218	0.311352	620.235	0.407023	513.45	0.305698	407.59	0.305685	504.769	0.424749	1112.32	0.619175	1123.55	0.49233	676.019	0.40943			1424.06	0.928508	1492.34	0.857645	1458.2	0.893077
28	564.808	0.390598	691.742	0.453949	621.123	0.369804	628.776	0.47157	546.732	0.46006	969.008	0.5394	1179.09	0.516665	743.04	0.457435			1370.8	0.893779	1567.58	0.900881	1469.19	0.89733
30	481.529	0.333006	476.092	0.312431	686.743	0.408873	606.504	0.454866	522.645	0.439792	905.856	0.504246	1152.3	0.504925	690.238	0.422591			1335.14	0.870531	1509.4	0.867447	1422.27	0.868989
Day2							Day2	Day2		Day2															Day2	Day2
Nocodazole	CHVol	Norm	CHVol	Norm	CHVol	Norm	Nocodazole	Nocodazole		Nocodazole	CHVol	Norm	CHVol	Norm	CHVol	Norm	CHVol	Norm	CHVol	Norm	CHVol	Norm	CHVol	Norm	Noc+pnBB	Noc+pnBB
Timepoint (min)	Cell1	Cell1	Cell2	Cell2	Cell3	Cell3	CHVol Mean	Norm Mean		+pnBB	Cell1	Cell1	Cell2	Cell2	Cell3	Cell3	Cell4	Cell4	Cell5	Cell5	Cell6	Cell6	Cell7	Cell7	CHVol Mean	Norm Mean
-10	1206.7	NULL	1540.08	NULL	1325.61	NULL	1357.46	NULL			1259.91	NULL	1318.46	NULL	1898.78	NULL	1533.58	NULL	1757.98	NULL	1521.38	NULL	1837.06	NULL	1589.59	NULL
-8	1599.46	NULL	1580.1	NULL	1266.17	NULL	1481.91	NULL			1210.93	NULL	1336.18	NULL	1896.59	NULL	1588.98	NULL	1713.24	NULL	1526.25	NULL	1735.75	NULL	1572.56	NULL
-6	1114.44	NULL	1833.39	NULL	1367.85	NULL	1438.56	NULL			1143.39	NULL	1370.7	NULL	1888.18	NULL	1639.75	NULL	1730.15	NULL	1572.04	NULL	1940.65	NULL	1612.12	NULL
-4	1199.98	NULL	1887.39	NULL	1381.23	NULL	1489.53	NULL			1198.28	NULL	1422.74	NULL	1867.83	NULL	1733.46	NULL	1846.7	NULL	1599.22	NULL	1833.6	NULL	1643.12	NULL
-2	1238.09	NULL	1787.7	NULL	1362.58	NULL	1462.79	NULL			1165.78	NULL	1433.86	NULL	1910.16	NULL	1725.57	NULL	1823.02	NULL	1639.26	NULL	2069.6	NULL	1681.03	NULL
NEBD	1542.03	1	1636.76	1	1509.4	1	1562.73	1			1249.18	1	1445.14	1	2187.34	1	1666.58	1	1666.58	1	1661.4	1	1777.98	1	1664.88	1
2	1396.7	0.905756	1494.36	0.912999	1323.9	0.877101	1404.99	0.898618			1054.44	0.844108	1362.54	0.942838	2089.54	0.955292	1696.3	1.01784	1618.1	0.970915	1691.53	1.01813	1593.14	0.896035	1586.51	0.949309
4	1234.96	0.800865	1707	1.04291	1266.54	0.839099	1402.83	0.894293			988.112	0.791011	1390.78	0.962379	2016.5	0.921896	1716.56	1.02999	1487.38	0.892479	1656.4	0.99699	1444.51	0.812444	1528.61	0.915313
6	1262.93	0.819002	1584.15	0.967858	1203.65	0.797435	1350.24	0.861432			935.16	0.748621	1354.1	0.937003	1892.12	0.865034	1810.38	1.08629	1433.14	0.859933	1557.66	0.937561	1663.15	0.935414	1520.82	0.90998
8	1265.97	0.820974	1398.77	0.854596	1390.69	0.921352	1351.81	0.86564			832.312	0.666289	1384.58	0.958089	1989.86	0.90972	1737.3	1.04244	1296.84	0.778146	1445.98	0.870336	1373.92	0.77274	1437.26	0.856823
10	1224.24	0.793913	1217.12	0.743615	1239.64	0.82128	1227	0.78627			862.184	0.690202	1382.35	0.95655	1850.79	0.84614	1800.63	1.08044	1273.52	0.764154	1477.36	0.889226	1331.82	0.74906	1425.52	0.853681
12	1203.06	0.780181	1329.56	0.812312	1183.42	0.784031	1238.68	0.792175			828.512	0.663247	1385.48	0.958714	1905.79	0.871285	1805.42	1.08331	1194.44	0.716703	1419.47	0.854383	1205.9	0.678242	1392.15	0.83227
14	956.016	0.619972	1106.58	0.676082	1048.2	0.694448	1036.93	0.663501			776.558	0.621657	1371.23	0.948855	1739.2	0.795122	1670.94	1.00262	1105.23	0.663175	1369.29	0.824177	1185.37	0.666692	1316.83	0.7889
16	951.168	0.616828	1058.83	0.646907	1140.91	0.755871	1050.3	0.673202			779.871	0.624309	1411.5	0.976722	1832.85	0.837936	1681.3	1.00883	1207.96	0.724815	1601.14	0.963732	1121.79	0.630935	1376.63	0.823897
18	1016.06	0.658912	827.704	0.505697	1087.83	0.720705	977.2	0.628438			764.111	0.611692	1354.22	0.937086	1692.94	0.773972	1593.42	0.956106	980.224	0.588166	1572.44	0.946455	1073.82	0.603956	1290.17	0.773919
20	894.016	0.579765	866.112	0.529162	975.848	0.646514	911.992	0.585147			903.416	0.72321	1441.37	0.997387	1609.56	0.735854	1569.14	0.941533	857.4	0.514468	1639.48	0.986806	949.784	0.534192	1281.45	0.776207
22	847.664	0.549706	879.512	0.537349	1063.98	0.7049	930.384	0.597318			897.92	0.71881	1303.13	0.901729	1622.36	0.741706	1620.39	0.972288	1219.28	0.731608	1567.34	0.943383	1071.07	0.602408	1328.78	0.801704
24	823.576	0.534085	725.486	0.443245	1141.19	0.756057	896.751	0.577796			939.704	0.752259	1304.19	0.902465	1626.72	0.743699	1583.82	0.950341	1268.18	0.760952	1450.33	0.872955	1016.53	0.571731	1312.78	0.793486
26	746.979	0.484412	853.8	0.52164	1108.76	0.73457	903.18	0.580208			913.656	0.731407	1249.61	0.864694	1529.93	0.699448	1572.8	0.943731	1224.26	0.734598	1499.78	0.902723	879.128	0.494452	1267.02	0.767293
28	901.528	0.584636	739.063	0.45154	1354.46	0.897347	998.349	0.644508			889.616	0.712162	1416.46	0.980149	1603.06	0.732884	1535.09	0.921103	1239.51	0.743748	1549.11	0.932414	923.888	0.519627	1308.11	0.791727
30	1116.71	0.724182	708.2	0.432684	1411.42	0.935089	1078.78	0.697319			934.368	0.747987	1407.82	0.974176	1584.69	0.724483	1539.5	0.923753	1280.3	0.768219	1627.42	0.97955	914.064	0.514101	1326.88	0.80461
	Combined	Combined		Combined	Combined
	Nocodazole	Nocodazole		Noc+pnBB	Noc+pnBB
Timepoint (min)	CHVol Mean	Norm Mean		CHVol Mean	Norm Mean
-10	1437.07	NULL		1637.57	NULL
-8	1414.75	NULL		1617.33	NULL
-6	1430.24	NULL		1655.81	NULL
-4	1539.93	NULL		1694.14	NULL
-2	1526.49	NULL		1706.96	NULL
NEBD	1593.8	1		1658.66	1
2	1520.27	0.944996		1585.8	0.952576
4	1444.21	0.898133		1546.18	0.928296
6	1349.27	0.835103		1513.69	0.908374
8	1250.06	0.776984		1440.08	0.861496
10	1162.92	0.717601		1408.23	0.84588
12	1057.14	0.65366		1417.5	0.852264
14	966.42	0.599454		1375.7	0.828121
16	916.669	0.568269		1399.42	0.842
18	889.481	0.549943		1316.1	0.79347
20	851.355	0.523503		1293.98	0.786069
22	810.294	0.502142		1339.1	0.810856
24	809.875	0.503352		1345.07	0.815615
26	744.167	0.460663		1309.51	0.795245
28	819.632	0.513557		1343.9	0.815194
30	806.8	0.505009		1348.08	0.818916
F3S1
Day1																	Day1	Day1	Day1															Day1	Day1
Control	CHVol	Norm	CHVol	Norm	CHVol	Norm	CHVol	Norm	CHVol	Norm	CHVol	Norm	CHVol	Norm	CHVol	Norm	Control	Control	Jasplakinolide	CHVol	Norm	CHVol	Norm	CHVol	Norm	CHVol	Norm	CHVol	Norm	CHVol	Norm	CHVol	Norm	Jasplak	Jasplak
Timepoint (min)	Cell1	Cell1	Cell2	Cell2	Cell3	Cell3	Cell4	Cell4	Cell5	Cell5	Cell6	Cell6	Cell7	Cell7	Cell8	Cell8	CHVol Mean	Norm Mean		Cell1	Cell1	Cell2	Cell2	Cell3	Cell3	Cell4	Cell4	Cell5	Cell5	Cell6	Cell6	Cell7	Cell7	CHVol Mean	Norm Mean
-10	1600.36	NULL	1072.85	NULL	1239.7	NULL	1075.71	NULL	1864.01	NULL	1475.98	NULL	1481.63	NULL	1806.9	NULL	1452.14	NULL		2371.2	NULL	1896.61	NULL	1677.22	NULL	1394.37	NULL	1460.54	NULL	1548.16	NULL	1632.24	NULL	1711.48	NULL
-8	1469.03	NULL	1295.78	NULL	1594.17	NULL	1522.11	NULL	1525.96	NULL	1462.04	NULL	1457.71	NULL	1741.79	NULL	1508.57	NULL		2472.1	NULL	1975.78	NULL	1623.02	NULL	1592.03	NULL	1458.99	NULL	1590.29	NULL	1640.12	NULL	1764.62	NULL
-6	1514.19	NULL	1335.65	NULL	1623.16	NULL	1581.47	NULL	1823.17	NULL	1396.26	NULL	1304.89	NULL	1837.88	NULL	1552.08	NULL		2235.01	NULL	2225.47	NULL	1806.26	NULL	1511.66	NULL	1639.04	NULL	1505.94	NULL	1816.48	NULL	1819.98	NULL
-4	1765.64	NULL	1325.1	NULL	1550.82	NULL	1508.22	NULL	1538.18	NULL	1569.74	NULL	1462.06	NULL	1801.85	NULL	1565.2	NULL		2278.02	NULL	2150.62	NULL	1909.44	NULL	1775.9	NULL	1842.16	NULL	1421.54	NULL	1673.39	NULL	1864.44	NULL
-2	1724.06	NULL	1632.25	NULL	1599.26	NULL	1553.37	NULL	1858.54	NULL	1692.15	NULL	1303.52	NULL	1961.68	NULL	1665.6	NULL		2323.59	NULL	2279.14	NULL	1947.92	NULL	1699.03	NULL	1785.4	NULL	1410.42	NULL	1838.59	NULL	1897.73	NULL
NEBD	1631.61	1	1613.34	1	1451.42	1	1225.6	1	1555.54	1	1474.82	1	1474.81	1	1931.17	1	1544.79	1		2284.36	1	2392.69	1	1893.1	1	1696.08	1	1644	1	1380.67	1	1834.95	1	1875.12	1
2	1288.84	0.78992	1465.6	0.908424	1153.6	0.794806	856.48	0.698825	1219.25	0.783808	1254.62	0.850693	1438.17	0.975156	1765.36	0.914141	1305.24	0.839472		2020.02	0.884281	2247.7	0.939402	1371.44	0.72444	1810.63	1.06754	1473.6	0.89635	1363.75	0.987745	1747.9	0.952561	1719.29	0.92176
4	1204.54	0.738256	1454.09	0.901288	940.696	0.648119	711.016	0.580137	808.024	0.519448	1374.62	0.932065	1074.7	0.728708	1365.66	0.707166	1116.67	0.719398		1665.65	0.729153	1688.19	0.705563	1336.05	0.705745	1833.98	1.0813	1156.79	0.703645	1243.56	0.900692	1484.75	0.80915	1487	0.805036
6	1378.87	0.8451	1330.46	0.824662	716.462	0.493627	723.232	0.590104	802.576	0.515946	1188.41	0.805801	982.28	0.666039	1163.75	0.602616	1035.76	0.667987		1387.72	0.607487	1517.47	0.634212	1155.48	0.610363	1547.02	0.912117	1551.94	0.944005	1238.01	0.896671	1126.32	0.613814	1360.57	0.745524
8	1472.43	0.902442	1732.43	1.07381	847.632	0.584	795.194	0.64882	777.384	0.499751	1219.38	0.826804	1097.42	0.744113	1099.38	0.569284	1130.16	0.731129		1123.78	0.491943	1346.23	0.562644	1034.22	0.546311	1285.35	0.757837	1255.04	0.763406	883.632	0.640001	1020.34	0.55606	1135.51	0.616886
10	1361.7	0.834573	1486.17	0.921172	1043.94	0.71925	754.029	0.615232	891.592	0.573171	996.056	0.675376	1102.5	0.747552	1128.28	0.584247	1095.53	0.708822		1200.46	0.525511	1136.68	0.475064	751.492	0.396963	1350.48	0.796236	1199.07	0.729363	950.56	0.688476	838.032	0.456705	1060.97	0.581188
12	1089.18	0.667552	1352.59	0.838378	1100.22	0.758031	781.219	0.637418	1146.79	0.737229	810.856	0.549801	1050.5	0.712293	1230.97	0.637421	1070.29	0.692266		1518.3	0.664652	1464.17	0.611934	839.408	0.443403	1229.43	0.724867	1333.12	0.8109	972.416	0.704306	903.136	0.492185	1180	0.636035
14	974.512	0.597271	1238.62	0.767732	1162.36	0.800841	668.37	0.545341	1101.46	0.708084	767.538	0.520429	922.2	0.625302	1205.06	0.624004	1005.01	0.648625		1548.82	0.678012	1206.72	0.504337	934.648	0.493712	1186.39	0.699491	1216.75	0.740117	943.272	0.683198	851.216	0.46389	1126.83	0.608965
16	1139.21	0.698212	1071.42	0.664101	997.128	0.687	680.842	0.555518	1277.06	0.820976	762.089	0.516735	1013.57	0.687254	1098.41	0.568779	1004.97	0.649822		1375.29	0.602045	1134	0.473944	1227.57	0.648442	1291.06	0.7612	1014.98	0.617387	963.104	0.697562	863.288	0.470469	1124.18	0.61015
18	1160.02	0.710965	743.153	0.460629	785.4	0.541124	638.318	0.520821	1131.5	0.727401	853.24	0.57854	954.928	0.647493	984.592	0.509843	906.394	0.587102		1041.73	0.456026	1149.11	0.48026	1241.49	0.655795	1292.45	0.762021	1262.22	0.767771	953.48	0.690591	832.128	0.453488	1110.37	0.609422
20	1232.1	0.755147	911.912	0.565231	746.796	0.514526	593.384	0.484158	1566.38	1.00696	872.192	0.59139	882.432	0.598337	1070.4	0.554276	984.45	0.633754		1149.47	0.503192	1084.3	0.453174	1184.27	0.625572	1358.46	0.800939	1201.85	0.731051	1092.35	0.791174	705.941	0.384719	1110.95	0.612832
22	1087.3	0.666395	1125.57	0.697662	848.832	0.584827	547.911	0.447055	1256.04	0.80746	784.214	0.531737	1020.8	0.692158	1312.34	0.679556	997.875	0.638356		1036.54	0.453757	1041.22	0.435166	963.168	0.508777	1384.94	0.816551	1121.12	0.681946	1090.83	0.790073	682.814	0.372116	1045.8	0.579769
24	1012.96	0.620835	925.336	0.573552	840.416	0.579029	588.423	0.48011	1114.83	0.716683	891.712	0.604626	1043.62	0.707634	1139.3	0.589952	944.575	0.609053		1015.96	0.444746	977.088	0.408364	862.08	0.455379	1270.94	0.749342	1068.59	0.649995	1102.02	0.798174	809.144	0.440962	1015.12	0.563852
26	1039.58	0.637153	778.334	0.482435	754.213	0.519636	702.34	0.573058	1310.52	0.842483	801.872	0.54371	941.328	0.638272	1087.54	0.563149	926.966	0.599987		1060.62	0.464295	1022.1	0.427175	1113.18	0.588021	1189.83	0.701519	1107.42	0.673611	1089.06	0.788793	852.672	0.464684	1062.13	0.586871
28	1133.23	0.694549	710.376	0.440313	860	0.592522	580.394	0.473559	1251.34	0.804441	861.672	0.584257	1050.7	0.712429	1061.78	0.549814	938.687	0.606486		1113.22	0.487324	969.448	0.405171	849.632	0.448804	1150.92	0.678576	1085.35	0.66019	971.896	0.70393	753.583	0.410683	984.865	0.542097
30	931.072	0.570647	736.337	0.456404	823.448	0.567338	620.49	0.506274	1197.2	0.769634	790.37	0.535911	1177.43	0.798363	904.84	0.468545	897.649	0.58414		1277.3	0.559148	986.112	0.412136	917.656	0.484736	1180.3	0.695896	1122.28	0.682652	927.784	0.67198	827	0.450693	1034.06	0.56532
Day2					Day2	Day2	Day2							Day2	Day2
Control	CHVol	Norm	CHVol	Norm	Control	Control	Jasplakinolide	CHVol	Norm	CHVol	Norm	CHVol	Norm	Jasplak	Japslak
Timepoint (min)	Cell1	Cell1	Cell2	Cell2	CHVol Mean	Norm Mean		Cell1	Cell1	Cell2	Cell2	Cell3	Cell3	CHVol Mean	Norm Mean
-10	1925.47	NULL	1603.07	NULL	1764.27	NULL		1278.51	NULL	1590.62	NULL	940.928	NULL	1270.02	NULL
-8	2122.82	NULL	1782.13	NULL	1952.48	NULL		1220.74	NULL	1815.82	NULL	1031.62	NULL	1356.06	NULL
-6	1936.18	NULL	1734.07	NULL	1835.12	NULL		1422.18	NULL	1945.65	NULL	935.496	NULL	1434.44	NULL
-4	2385.87	NULL	1866.27	NULL	2126.07	NULL		1490.48	NULL	1863.2	NULL	1350.46	NULL	1568.05	NULL
-2	2201.14	NULL	2086.14	NULL	2143.64	NULL		1658.95	NULL	1966.41	NULL	1653.5	NULL	1759.62	NULL
NEBD	1950.7	1	2038.9	1	1994.8	1		1481.39	1	1959.24	1	1688.62	1	1709.75	1
2	1567.04	0.803324	1972.48	0.967422	1769.76	0.885373		1163.86	0.785656	1368.82	0.69865	1530.1	0.906125	1354.26	0.79681
4	1327.58	0.680565	1395.7	0.684532	1361.64	0.682549		854.04	0.576512	1517.16	0.774361	1459.41	0.864259	1276.87	0.738377
6	1481.69	0.759569	1416.88	0.694922	1449.28	0.727246		964.984	0.651404	1298.9	0.662963	1235.16	0.731459	1166.35	0.681942
8	1251.38	0.641506	1605.27	0.787321	1428.33	0.714414		845.208	0.57055	1368.74	0.698606	799.748	0.473609	1004.56	0.580922
10	973.168	0.498882	1481.18	0.726457	1227.17	0.61267		923.4	0.623333	1351.94	0.690035	894.624	0.529795	1056.66	0.614387
12	1012.06	0.518818	1212.8	0.594829	1112.43	0.556824		895.904	0.604772	1190.56	0.607664	906.84	0.537029	997.768	0.583155
14	869.608	0.445794	946.48	0.46421	908.044	0.455002		855.296	0.57736	1364.14	0.696258	891.904	0.528184	1037.11	0.6006
16	930.544	0.477032	760.986	0.373233	845.765	0.425132		916.4	0.618607	1320.01	0.673735	876.672	0.519164	1037.69	0.603835
18	816.816	0.418731	797.569	0.391175	807.192	0.404953		991.456	0.669273	1319.68	0.673567	821.776	0.486654	1044.3	0.609832
20	831.512	0.426264	656.579	0.322026	744.046	0.374145		907.928	0.612888	1319.03	0.673237	829.272	0.491093	1018.74	0.592406
22	1113.84	0.570996	649.294	0.318453	881.567	0.444724		978.4	0.66046	1338.79	0.683322	816.88	0.483755	1044.69	0.609179
24	1168.38	0.598953	747.887	0.366808	958.132	0.482881		787.882	0.531852	1272.14	0.649305	823.16	0.487474	961.062	0.55621
26	1432.5	0.734355	836.904	0.410468	1134.7	0.572411		934.136	0.63058	1240.35	0.633078	894.352	0.529634	1022.95	0.597764
28	1767.7	0.906187	763.278	0.374357	1265.49	0.640272		903.92	0.610183	1193.76	0.609297	971.272	0.575185	1022.98	0.598222
30	1071.16	0.549117	762.008	0.373734	916.584	0.461425		934.92	0.631109	1278.48	0.652539	980.736	0.58079	1064.71	0.621479
	Combined	Combined		Combined	Combined
	Control	Control		Jasplak	Jasplak
Timepoint (min)	CHVol Mean	Norm Mean		CHVol Mean	Norm Mean
-10	1514.57	NULL		1579.04	NULL
-8	1597.35	NULL		1642.05	NULL
-6	1608.69	NULL		1704.32	NULL
-4	1677.38	NULL		1775.52	NULL
-2	1761.21	NULL		1856.3	NULL
NEBD	1634.79	1		1825.51	1
2	1398.14	0.848652		1609.78	0.884275
4	1165.66	0.712028		1423.96	0.785038
6	1118.46	0.679839		1302.3	0.72645
8	1189.79	0.727786		1096.23	0.606097
10	1121.86	0.689591		1059.67	0.591148
12	1078.72	0.665177		1125.33	0.620171
14	985.62	0.609901		1099.92	0.606456
16	973.126	0.604884		1098.24	0.608255
18	886.554	0.550672		1090.55	0.609545
20	936.369	0.581832		1083.29	0.606704
22	974.613	0.59963		1045.47	0.588592
24	947.286	0.583818		998.901	0.561559
26	968.513	0.594472		1050.37	0.590139
28	1004.05	0.613243		996.301	0.558934
30	901.436	0.559597		1043.26	0.582168
F3S3-Actin volume
Day1															Day1	Day1	Day1													Day1	Day1
Control	ActinVolume	Norm	ActinVolume	Norm	ActinVolume	Norm	ActinVolume	Norm	ActinVolume	Norm	ActinVolume	Norm	ActinVolume	Norm	Control	Control	pnBB	ActinVolume	Norm	ActinVolume	Norm	ActinVolume	Norm	ActinVolume	Norm	ActinVolume	Norm	ActinVolume	Norm	pnBB	pnBB
Timepoint (min)	Cell1	Cell1	Cell2	Cell2	Cell3	Cell3	Cell4	Cell4	Cell5	Cell5	Cell6	Cell6	Cell7	Cell7	ActinVol Mean	Norm Mean		Cell1	Cell1	Cell2	Cell2	Cell3	Cell3	Cell4	Cell4	Cell5	Cell5	Cell6	Cell6	ActinVol Mean	Norm Mean
-6	912.32	1.09321	NULL	NULL	NULL	NULL	1325.33	0.918835	NULL	NULL	NULL	NULL	1418.7	0.924261	1218.78	0.978768		1010.66	1.0126	1464.2	1.00009	1970.58	1.04149	1081.84	0.947559	1222.84	1.03351	982.344	0.876824	1288.74	0.985345
-4	859.352	1.02974	NULL	NULL	NULL	NULL	1340.78	0.929545	NULL	NULL	NULL	NULL	1412.24	0.92005	1204.12	0.959777		1050.46	1.05248	1448.98	0.989694	1936.7	1.02359	983.52	0.861443	1217.65	1.02912	1025.68	0.915505	1277.17	0.978638
-2	840.928	1.00766	1095.43	1.0952	1257.62	1.2118	1481.03	1.02678	1468.73	0.966915	1705.5	1.04295	1424.9	0.928295	1324.88	1.03994		1003.24	1.00517	1355.55	0.925878	1981.71	1.04738	1153.66	1.01046	1211.59	1.024	1109.94	0.99071	1302.61	1.0006
NEBD	834.536	1	1000.21	1	1037.81	1	1442.4	1	1518.98	1	1635.27	1	1534.96	1	1286.31	1		998.08	1	1464.07	1	1892.07	1	1141.71	1	1183.19	1	1120.34	1	1299.91	1
2	779.838	0.934457	758.441	0.758283	1099.08	1.05904	1299.08	0.900638	1234.86	0.812949	1325.7	0.810688	1369.68	0.892323	1123.81	0.881197		885.88	0.887584	1306.87	0.892628	1935.28	1.02284	1124.55	0.98497	942.576	0.796638	1101.26	0.98297	1216.07	0.927938
4	782.462	0.937602	867.312	0.867132	824.44	0.794405	1227.29	0.850865	974.864	0.641787	1203.3	0.735838	1107.42	0.721462	998.154	0.792727		1024.06	1.02603	1090.29	0.744696	1662.38	0.878601	1014.04	0.888175	967.144	0.817402	1086.05	0.969388	1140.66	0.887383
6	642.044	0.769342	762.161	0.762002	720.341	0.694098	1219	0.845119	876.008	0.576707	1246.66	0.762354	1076.98	0.701637	934.742	0.73018		829.728	0.831324	1107.54	0.756476	1536.1	0.811859	976.448	0.855249	966.808	0.817118	1114.68	0.994944	1088.55	0.844495
Day2			Day2	Day2	Day2					Day2	Day2
Control	ActinVolume	Norm	Control	Control	pnBB	ActinVolume	Norm	ActinVolume	Norm	pnBB	pnBB
Timepoint (min)	Cell1	Cell1	ActinVol Mean	Norm Mean		Cell1	Cell1	Cell2	Cell2	ActinVol Mean	Norm Mean
-6	1246.7	0.883395	1246.7	0.883395		930.248	0.954939	886.192	0.824291	908.22	0.889615
-4	1345.53	0.953426	1345.53	0.953426		914.432	0.938703	899.448	0.836621	906.94	0.887662
-2	1323.65	0.937922	1323.65	0.937922		990.04	1.01632	959.088	0.892095	974.564	0.954207
NEBD	1411.26	1	1411.26	1		974.144	1	1075.1	1	1024.62	1
2	1252.38	0.887425	1252.38	0.887425		981.232	1.00728	1032.74	0.960599	1006.98	0.983938
4	1119.66	0.793376	1119.66	0.793376		907.416	0.931501	977.416	0.909143	942.416	0.920322
6	1168.26	0.827819	1168.26	0.827819		852.952	0.875591	961.544	0.89438	907.248	0.884985
	Combined	Combined		Combined	Combined
	Control	Control		pnBB	pnBB
Timepoint (min)	ActinVol Mean	Norm Mean		ActinVol Mean	Norm Mean
-6	1225.76	0.954924		1193.61	0.961413
-4	1239.47	0.958189		1184.61	0.955894
-2	1324.72	1.02719		1220.6	0.989001
NEBD	1301.93	1		1231.09	1
2	1139.88	0.881975		1163.8	0.941938
4	1013.34	0.792808		1091.1	0.895617
6	963.932	0.742385		1043.22	0.854618
F3S3 - Centrosome Distance
Day1								Day1		Day1							Day1
Control	CentDist	CentDist	CentDist	CentDist	CentDist	CentDist	CentDist	Control		pnBB	CentDist	CentDist	CentDist	CentDist	CentDist	CentDist	pnBB
Timepoint (min)	Cell1	Cell2	Cell3	Cell4	Cell5	Cell6	Cell7	Mean			Cell1	Cell2	Cell3	Cell4	Cell5	Cell6	Mean
-6	16.2	NULL	NULL	4.49	NULL	NULL	16.5	12.3967			21.7	12.9	20.4	6.71	16	12.8	15.085
-4	16	NULL	NULL	4.19	NULL	NULL	16.1	12.0967			23.1	13.4	21	6.41	16.2	13.4	15.585
-2	16.6	27.7	22.6	4.24	24.3	14.4	15.7	17.9343			25.6	14.9	22	7.04	17.7	15.1	17.0567
NEBD	18.3	28.4	24.3	3.28	23.1	12.9	14.6	17.84			28.4	15.9	23.7	5.72	17.1	15.7	17.7533
2	17.7	25.1	21.9	4.7	19.1	10.4	12.8	15.9571			24.8	16	22.5	7.04	14.9	15.8	16.84
4	16.3	22	17.8	6.54	18	13.9	11.5	15.1486			19.4	14.9	20.2	7.09	14.7	14.1	15.065
6	13.2	20	16.5	6.97	17.5	16.2	12.6	14.71			18.1	12.9	17.9	8.73	13.1	12.8	13.9217
8	11.3	19	16	7.64	16.9	19.7	13.8	14.9057			17.5	12	16.6	8.65	12.6	12.1	13.2417
10	10.2	18.5	14.7	9.3	14.4	19	15.4	14.5			19	10.6	15	8.96	12.7	11.6	12.9767
Day2		Day2		Day2			Day2
Control	CentDist	Control		pnBB	CentDist	CentDist	pnBB
Timepoint (min)	Cell1	Mean			Cell1	Cell2	Mean
-6	12.9	12.9			14.3	15.8	15.05
-4	12.9	12.9			14.6	15.7	15.15
-2	13.6	13.6			16.4	19.2	17.8
NEBD	14.2	14.2			17.7	20.8	19.25
2	14.2	14.2			18.4	21.1	19.75
4	12.6	12.6			17.6	19.6	18.6
6	11.9	11.9			15.6	16.7	16.15
8	12	12			14.1	16	15.05
10	13.5	13.5			14.2	15.1	14.65
	Combined		Combined
	Control		pnBB
Timepoint (min)	Mean		Mean
-6	12.5225		15.0762
-4	12.2975		15.4763
-2	17.3925		17.2425
NEBD	17.385		18.1275
2	15.7375		17.5675
4	14.83		15.9488
6	14.3588		14.4787
8	14.5425		13.6937
10	14.375		13.395
F1S5 & F3S4
				Day1						Day1
Day1	CMV	CMV	CMV	Control		Day1	CMV	CMV	CMV	pnBB
Control	Cell1	Cell2	Cell3	Mean		pnBB	Cell1	Cell2	Cell3	Mean
NEBD	492.473	437.276	990.801	640.183			535.585	1383.94	890.001	936.508
2	803.024	494.296	987.371	761.564			717.898	1246.73	978.08	980.902
4	764.973	497.262	1004.86	755.699			609.374	1120.61	979.84	903.274
6	775.216	492.733	978.88	748.943			672.494	1051.3	979.768	901.186
8	779.306	578.149	949.808	769.088			740.721	929.952	994.584	888.419
10	783.77	622.542	996.8	801.037			725.176	927.76	1012.15	888.363
12	720.978	582.789	916.248	740.005			770.364	975.712	1034.2	926.759
14	754.597	567.878	897.6	740.025			758.703	948.027	925.576	877.435
16	630.399	488.766	907.984	675.717			740.233	967.72	974.902	894.285
18	717.384	487.015	902.112	702.17			700.764	978.112	993.892	890.923
20	756.688	474.214	863.2	698.034			773.962	968.416	1051.02	931.133
22	815.376	460.043	847.888	707.769			763.114	1008.37	1022.61	931.365
24	547.892	439.907	876.056	621.285			803.384	977.12	982.033	920.846
26	589.122	497.041	786.478	624.214			815.36	1010.66	995.296	940.44
28	542.55	479.434	852.496	624.827			716.12	1047.44	1043.24	935.601
30	NULL	430.434	769.726	600.08			746.435	1039.35	NULL	892.892
CSV data were taken from Fig3A
