# Supplementary material for: Contractile acto-myosin network on nuclear envelope remnants positions human chromosomes for mitosis
Source: eLife. 2019 Jul 3;8:e46902. doi: 10.7554/eLife.46902 (PMC6634967; doi:10.7554/eLife.46902)
Supplement: Figure 4—source data 1. [file elife-46902-fig4-data1.xlsx]

## Sheet: Sheet1
Fig4
Fig4B
Control				azBB
Timepoint (min)	Exposed	Non-Exposed			Exposed	Non-Exposed
NEBD	810.614	586.625			581.937	608.749
4min	508.642	397.145			549.872	411.609
4min/NEBD Proportion	0.627477	0.677			0.9449	0.676156
Areas are areas of coloured shapes as determined in Adobe Illustrator
Fig4C
Day1									Day1
Control	Cell1				Day1 Control Mean				azBB	Cell1				Cell2				Cell3				Day1 azBB Mean
Timepoint (min)	Exposed CHVol	ExpNorm	NonExposedCHVol	NonExp Norm	ExposedCHVol	ExpNorm	NonExposedCHVol	NonExp Norm		Exposed CHVol	ExpNorm	NonExposedCHVol	NonExp Norm	Exposed CHVol	ExpNorm	NonExposedCHVol	NonExp Norm	Exposed CHVol	ExpNorm	NonExposedCHVol	NonExp Norm	ExposedCHVol	ExpNorm	NonExposedCHVol	NonExp Norm
NEBD	444.103	1	319.812	1	444.103	1	319.812	1		378.734	1	517.766	1	299.313	1	452.513	1	656.038	1	491.206	1	444.695	1	487.161	1
2	416.193	0.937153	308.092	0.963353	416.193	0.937153	308.092	0.963353		414.73	0.890015	453.234	0.641107	369.202	1.2335	352.106	0.778114	589.298	0.898269	314.915	0.641107	457.743	1.00726	373.419	0.686776
4	255.27	0.5748	263.704	0.824559	255.27	0.5748	263.704	0.824559		505.138	0.95108	394.474	0.579837	333.051	1.11272	311.526	0.688435	572.648	0.872889	284.819	0.579837	470.279	0.978896	330.273	0.616036
6	364.569	0.82091	195.809	0.612262	364.569	0.82091	195.809	0.612262		520.699	0.95827	452.779	0.738576	314.533	1.05085	317.529	0.701701	609.403	0.928915	362.793	0.738576	481.545	0.979345	377.7	0.726285
8	265.095	0.596923	167.47	0.52365	265.095	0.596923	167.47	0.52365		557.194	1.04661	509.928	0.755623	296.529	0.990699	260.322	0.57528	765.73	1.16721	371.166	0.755623	539.818	1.06817	380.472	0.695509
10	281.088	0.632934	170.326	0.532583	281.088	0.632934	170.326	0.532583		555.799	1.06709	445.834	0.738931	318.559	1.0643	248.028	0.548113	667.006	1.01672	362.967	0.738931	513.788	1.04937	352.277	0.675325
12	307.585	0.692598	159.878	0.499911	307.585	0.692598	159.878	0.499911		648.903	1.02634	440.697	0.698036	323.955	1.08233	190.418	0.420802	620.804	0.946293	342.879	0.698036	531.221	1.01832	324.665	0.605625
Day2													Day2
Control	Cell1				Cell2				Day2 Control Mean				azBB	Cell1				Day2 azBB Mean
Timepoint (min)	ExposedCHVol	ExpNorm	NonExposedCHVol	NonExpNorm	ExposedCHVol	ExpNorm	NonExposedCHVol	NonExpNorm	ExposedCHVol	ExpNorm	NonExposedCHVol	NonExp Norm		ExposedCHVol	ExpNorm	NonExposedCHVol	NonExpNorm	ExposedCHVol	ExpNorm	NonExposedCHVol	NonExp Norm
NEBD	287.723	1	303.354	1	567.604	1	667.114	1	427.664	1	485.234	1		781.527	1	658.845	1	781.527	1	658.845	1
2	242.244	0.841934	264.178	0.87086	499.914	0.880744	428.831	0.642816	371.079	0.861339	346.505	0.756838		788.962	1.00951	463.648	0.703729	788.962	1.00951	463.648	0.703729
4	265.554	0.922948	262.911	0.866682	430.743	0.75888	258.914	0.388111	348.148	0.840914	260.913	0.627397		521.148	0.666833	275.285	0.41783	521.148	0.666833	275.285	0.41783
6	227.004	0.788967	267.438	0.881604	289.534	0.510098	316.266	0.474082	258.269	0.649532	291.852	0.677843		592.75	0.758451	223.359	0.339016	592.75	0.758451	223.359	0.339016
8	247.221	0.859231	322.366	1.06267	377.177	0.664507	443.497	0.6648	312.199	0.761869	382.931	0.863736		484.602	0.620071	235.449	0.357366	484.602	0.620071	235.449	0.357366
10	266.73	0.927035	303.564	1.00069	318.702	0.561486	364.704	0.546689	292.716	0.744261	334.134	0.773692		591.856	0.757307	292.697	0.444258	591.856	0.757307	292.697	0.444258
12	259.185	0.900813	297.378	0.980303	375.163	0.660959	307.704	0.461247	317.174	0.780886	302.541	0.720775		569.914	0.729231	311.725	0.473138	569.914	0.729231	311.725	0.473138
Day3													Day2
Control	Cell1				Cell2				Day3 Control Mean				azBB	Cell1				Cell2				Cell3				Day3 azBB Mean
Timepoint (min)	ExposedCHVol	ExpNorm	NonExposedCHVol	NonExp Norm	ExposedCHVol	ExpNorm	NonExposedCHVol	NonExp Norm	ExposedCHVol	ExpNorm	NonExposedCHVol	NonExp Norm		ExposedCHVol	ExpNorm	NonExposedCHVol	NonExp Norm	ExposedCHVol	ExpNorm	NonExposedCHVol	NonExp Norm	ExposedCHVol	ExpNorm	NonExposedCHVol	NonExp Norm	ExposedCHVol	ExpNorm	NonExposedCHVol	NonExp Norm
NEBD	690.085	1	256.729	1	954.432	1	523.818	1	822.258	1	390.274	1		424.226	1	316.855	1	511.76	1	659.904	1	498.19	1	325.16	1	478.059	1	433.973	1
2	679.941	0.9853	181.702	0.707757	619.81	0.649402	388.269	0.741228	649.876	0.817351	284.985	0.724492		283.818	0.669024	243.419	0.768235	371.717	0.72635	542.773	0.822503	392.481	0.787814	245.005	0.75349	349.338	0.727729	343.732	0.781409
4	533.549	0.773164	143.677	0.559644	523.664	0.548666	447.411	0.854134	528.606	0.660915	295.544	0.706889		303.252	0.714835	209.856	0.662309	333.476	0.651626	529.743	0.802758	428.646	0.860407	241.221	0.741853	355.125	0.742289	326.94	0.73564
6	505.276	0.732194	164.586	0.641091	522.854	0.547817	385.115	0.735207	514.065	0.640006	274.851	0.688149		282.29	0.665424	201.223	0.635064	258.852	0.505807	485.177	0.735223	475.195	0.953844	187.51	0.576669	338.779	0.708358	291.303	0.648985
8	509.842	0.738811	146.688	0.571373	592.11	0.620379	316.091	0.603437	550.976	0.679595	231.39	0.587405		247.111	0.582498	198.788	0.627378	248.899	0.486359	563.988	0.854652	422.941	0.848955	142.566	0.438448	306.317	0.639271	301.781	0.640159
10	483.163	0.70015	170.157	0.662788	461.476	0.483509	280.746	0.53596	472.32	0.591829	225.451	0.599374		259.745	0.612279	166.657	0.525971	267.53	0.522765	448.954	0.680333	349.469	0.701478	141.08	0.433879	292.248	0.612174	252.23	0.546728
12	451.378	0.654091	176.592	0.687854	510.213	0.534572	259.777	0.495929	480.796	0.594332	218.184	0.591892		259.544	0.611805	175.91	0.555176	327.344	0.639644	419.542	0.635762	406.3	0.815553	111.13	0.341769	331.063	0.689001	235.527	0.510902
	Combined Control Mean					Combined azBB Mean
Timepoint (min)	ExposedCHVol	ExpNorm	NonExposedCHVol	NonExp Norm		ExposedCHVol	ExpNorm	NonExposedCHVol	NonExp Norm
NEBD	588.789	1	414.165	1		507.113	1	488.893	1
2	491.62	0.858907	314.214	0.785203		458.601	0.887783	373.586	0.729755
4	401.756	0.715691	275.324	0.698626		428.194	0.832913	320.989	0.63898
6	381.847	0.679997	265.843	0.668849		436.246	0.831652	318.624	0.637832
8	398.289	0.69597	279.222	0.685186		431.858	0.820343	326.029	0.623481
10	362.232	0.661023	257.899	0.655743		429.995	0.820277	300.888	0.587202
12	380.705	0.688607	240.266	0.625049		450.966	0.835885	284.614	0.546103
