# Supplementary material for: Contractile acto-myosin network on nuclear envelope remnants positions human chromosomes for mitosis
Source: eLife. 2019 Jul 3;8:e46902. doi: 10.7554/eLife.46902 (PMC6634967; doi:10.7554/eLife.46902)
Supplement: Figure 5—source data 1. [file elife-46902-fig5-data1.xlsx]

## Sheet: Sheet1
Fig5
	Fig 5D	Fig 5B + F5S1B	Fig 5C	F5S1A	F5S1A	F5S1A	F5S1A	F5S1C	Fig 5E			Fig 5D	Fig 5B + F5S1B	Fig 5C	F5S1A	F5S1A	F5S1A	F5S1A	F5S1C	Fig 5E
	Control	Experiment1										LINC-DN	Experiment 1
	Back-of-spindle chromosomes at 20 min after NEBD	Time to congression from NEBD (min)	Time to Anaphase from NEBD (min)	Distance between Centrosomes at NEBD	2' after NEBD	4' after NEBD	6'after NEBD	Spindle pole deviation from centre 10min afterNEBD	Is abnormal segregation observed?			Back-of-spindle chromosomes at 20 min after NEBD	Time to congression from NEBD (min)	Time to Anaphase from NEBD (min)	Distance between Centrosomes at NEBD	2' after NEBD	4'after NEBD	6'afterNEBD	Spindle pole deviation from centre 10min afterNEBD	Is abnormal segregation observed?
Cell1	no	Cannot be tracked	Cannot be tracked	11.39	9.35	8.73	8.9	2.1	no		Cell1	yes	40	74	16.59	17.15	15.5	14.1	0	yes (back)
Cell2	no	28	80	22	27.02	29.16	27.41	0	no		Cell2	yes	36	80	15.24	14.67	14.8	15.48	0	no
Cell3	yes	26	46	32.8	24.77	22.66	22.18	2.5	yes (back)		Cell3	yes	40	116	11.52	9.34	12.15	14.52	2.55	yes (middle)
Cell4	no	22	50	12.01	10.46	11.21	11.16	0	no		Cell4	yes	40	Cannot be tracked	8.48	9.12	9.59	10.03	0
Cell5	no	32	58	12.37	10.54	8.79	12.95	0	no		Cell5	no	26	42	10.51	10.13	8.71	8.51	0	no
Cell6	no	24	36	30.12	24.45	21.46	20.13	0	no		Cell6	yes	96	Cannot be tracked	8.74	10.88	9.42	9.18	0
Cell7	no	22	46	27.64	21.61	19.71	17.51	0	no		Cell7	no	30	40	8.19	9.18	13.83	15.65	0	no
											Cell8	yes	88	94	14.39	10.97	10.94	12.1	0	yes (middle)
											Cell9	yes	100	Cannot be tracked	16.77	17.24	15.73	14.04	1.88
											Cell10	yes	64	Cannot be tracked	16.93	17.72	17.42	14.83	6.31
											Cell11	no	26	132	22.67	21.4	18.27	14.09	0	no
											Cell12	no	32	110	15.78	15.47	15.08	14.53	0	yes (middle)
											Cell13	no	40	60	22.09	19.67	19	17.53	0	no
											Cell14	yes	50	100	29.9		33	29	0	no
											Cell15	yes	48	Cannot be tracked	9.14	12.12	10.94	10.73	3.76
											Cell16	yes	42	Cannot be tracked	10.23	10.41	9.72	9.94	3.16
											Cell17	yes	Cannot be tracked	Cannot be tracked	17.22	19.1	16.78	14.85	3.1
											Cell18	no	22	178	22.75	18.71	16.81	15.16	0	no
											Cell19	no	20	42	14.04	15.39	15.34	15.97	1.86	no
											Cell20	no	28	122	24.71	22.31	18.87	18.35	0	no
											Cell21	no	36	42	21.24	20.03	18.92	15.23	0	no
	control	Experiment2										LINC-DN	Experiment2
	Back-of-spindle chromosomes at 20 min after NEBD	Time to congression from NEBD (min)	Time to Anaphase from NEBD (min)	Distance between Centrosomes at NEBD	2' after NEBD	4' after NEBD	6'after NEBD	Spindle pole deviation from centre 10min afterNEBD	Is abnormal segregation observed?			Back-of-spindle chromosomes at 20 min after NEBD	Time to congression from NEBD (min)	Time to Anaphase from NEBD (min)	Distance between Centrosomes at NEBD	2' after NEBD	4' after NEBD	6'after NEBD	Spindle pole deviation from centre 10min afterNEBD	Is abnormal segregation observed?
Cell1	no	24	66	13.35	12.44	13.3	12.18	0	no		Cell1	no	34	165	15.17	14.56	12.02	12.7	0	no
Cell2	yes	46	62	19.93	19.25	18.88	20.11	0	no		Cell2	no	24	42	18	21.61	20.73	19.26	3.7	yes (back)
Cell3	yes	22	52	25.55	28.59	25.51	23.04	0	no		Cell3	no	26	32	10.34	9.6	10.63	11.76	0	no
Cell4	no	24	58	26.15	26.69	22.11	15.69	1.86	no		Cell4	yes	44	Cannot be tracked	14.73	13.51	12.44	11.86	0
Cell5	no	18	60	19.67	20.51	20.34	18.08	0	no		Cell5	no	Cannot be tracked	60	9.8	7.9	8.19	8.12	1.5	no
Cell6	no	24	54	27.12	26	22.66	19.82	0	no		Cell6	yes	Cannot be tracked	Cannot be tracked	Cannot be tracked	Cannot be tracked	Cannot be tracked	Cannot be tracked	2.49
Cell7	no	20	60	13.23	14.34	12.2	12.4	0.5	no		Cell7	yes	36	50	14.7	12.2	9.59	9.9	2.4	no
Cell8	no	18	36	14.49	13.43	14.72	15.03	0	no		Cell8	yes	Cannot be tracked	Cannot be tracked	Cannot be tracked	Cannot be tracked	Cannot be tracked	Cannot be tracked	Cannot be tracked
Cell9	no	22	44	25.4	23.86	20.38	19.26	0	no		Cell9	no	40	84	9.31	8.64	11.55	12.64	0	no
Cell10	no	22	50	13.79	13.93	14.43	15.32	1.5	no		Cell10	yes	Cannot be tracked	Cannot be tracked	9.64	10.34	10.83	9.96	0	no
Cell11	no	22	128	29.59	29.19	26.62	23.19	1.38	no		Cell11	no	Cannot be tracked	56	24.72	22.36	18.07	17.46	0	no
Cell12	no	26	40	5.26	5.11	5.01	5.42	0	no		Cell12	yes	48		18.73	17.73	14.82	12.74	5.41
Cell13	no	24	46	5.67	5.59	6.64	8.52	0	no		Cell13	yes	46	80	24.26	23.29	20.47	19.2	0	no
Cell14	no	18	44	11.44	11.59	10.34	11.61	1.55	no		Cell14	yes	28	40	24.1	22.42	17.73	14.58	2.4	no
Cell15	no	24	48	13.01	12.34	11.76	11.41	0	no		Cell15	no	Cannot be tracked	58	23.31	21.99	16.39	12.1	0	no
Cell16	yes	Cannot be tracked	Cannot be tracked	6.64	8.37	11.65	12.59	Cannot be tracked	no		Cell16	no	22	40	15.88	15.52	12.03	12.59	3.96	no
Cell17	no	30	50	14.28	14.24	14	13.43	0.99	yes(back)		Cell17	Only the presence or absence of abnormal chromosome segregation was analysed.								Yes (middle)
Cell18	no	20	42	8.65	8.77	9.81	11.7	0	no		Cell18	Only the presence or absence of abnormal chromosome segregation was analysed.								no
Cell19	no	26	54	12.77	10.26	10.21	11.65	0	no
Cell20				28.18	27.85	25.4	22.3	0	no
Cell21	no	18	44	15.09	15.47	14.03	14.56	0	no
Cell22	no	22	86	20.35	16.9	15.11	14.56	0	no
Cell23	no	24	44	16.04	16.82	15.02	14.86	0	no
Cell24	no	20	50	16.09	14.02	13.22	12.78	0	no
Cell25	no	Cannot be tracked	54	6.68	6.73	6.55	6.96	0	no
	control	Experiment3										LINC-DN	Experiment3
	Only the presence or absence of abnormal chromosome segregation was analysed.											Only the presence or absence of abnormal chromosome segregation was analysed.
	1 cells showed abnormal segregation(back) while 50 did not.											2 cells showed abnormal segregation (back) while 12 did not.
F5S2
		F5S2B	F5S2C	F5S2E	F5S2D					F5S2B	F5S2C	F5S2E	F5S2D
Day1		Time to congression from NEBD (min)	Time to Anaphase from NEBD (min)	Is abnormal segregation observed?	Back-of-spindle chromosomes at 20 min after NEBD					Time to congression from NEBD (min)	Time to Anaphase from NEBD (min)	Is abnormal segregation observed?	Back-of-spindle chromosomes at 20 min after NEBD
dmso_01_01_R3D	Cell1	16	42	No	No			pnbb_01_01_R3D	Cell1	24	44	No	No
dmso_01_01_R3D	Cell3	36	56	No	Yes			pnbb_01_01_R3D	Cell2	18	62	No	No
dmso_01_02_R3D	Cell1	12	38	No	No			pnbb_01_01_R3D	Cell3	20	40	No	No
dmso_01_02_R3D	Cell2	14	32	No	No			pnbb_01_02_R3D	Cell1	26	48	No	Yes
dmso_01_02_R3D	Cell3	18	36	No	No			pnbb_01_02_R3D	Cell2	28	NULL	NULL	No
dmso_01_03_R3D	Cell1	20	40	No	No			pnbb_01_02_R3D	Cell3	24	44	No	Yes
dmso_01_03_R3D	Cell2	10	64	NULL	No			pnbb_01_02_R3D	Cell4	NULL	NULL	NULL	Yes
dmso_01_04_R3D	Cell1	18	40	No	No			pnbb_01_02_R3D	Cell5	NULL	60	Yes (Back)	Yes
dmso_01_04_R3D	Cell2	24	NULL	NULL	Yes			pnbb_01_02_R3D	Cell6	22	52	Yes (Middle)	No
dmso_01_05_R3D	Cell1	12	48	No	No			pnbb_01_04_R3D	Cell1	14	48	No	No
dmso_01_05_R3D	Cell2	16	48	No	No			pnbb_01_04_R3D	Cell2	20	46	No	No
dmso_01_05_R3D	Cell3	20	48	No	No			pnbb_01_04_R3D	Cell3	32	56	No	No
dmso_01_05_R3D	Cell4	16	48	No	No			pnbb_01_05_R3D	Cell1	18	44	No	No
dmso_01_06_R3D	Cell2	16	38	NULL	No			pnbb_01_05_R3D	Cell2	18	48	No	No
dmso_01_06_R3D	Cell3	28	50	No	No			pnbb_01_06_R3D	Cell1	26	80	No	Yes
dmso_01_06_R3D	Cell4	20	44	No	No			pnbb_01_06_R3D	Cell2	64	NULL	NULL	Yes
dmso_01_07_R3D	Cell1	34	52	No	No			pnbb_01_06_R3D	Cell3	18	52	No	No
dmso_01_07_R3D	Cell2	22	36	No	Yes			pnbb_01_07_R3D	Cell1	16	38	No	No
dmso_01_07_R3D	Cell3	26	48	No	No			pnbb_01_07_R3D	Cell2	16	68	No	No
dmso_01_08_R3D	Cell1	20	44	No	No			pnbb_01_08_R3D	Cell1	16	54	No	No
dmso_01_08_R3D	Cell2	12	46	No	No			pnbb_01_08_R3D	Cell2	20	52	No	No
dmso_01_08_R3D	Cell3	22	48	No	No			pnbb_01_09_R3D	Cell1	22	80	Yes (Back)	No
dmso_01_08_R3D	Cell4	20	60	No	No			pnbb_01_09_R3D	Cell2	14	50	No	No
dmso_01_10_R3D	Cell1	18	46	No	No			pnbb_01_09_R3D	Cell3	38	48	No	No
dmso_01_10_R3D	Cell2	12	60	No	No			pnbb_01_09_R3D	Cell4	18	42	No	No
								pnbb_01_10_R3D	Cell1	26	52	No	No
								pnbb_01_10_R3D	Cell2	30	70	Yes (Middle)	Yes
Day2		Time to congression from NEBD (min)	Time to Anaphase from NEBD (min)	Is abnormal segregation observed?	Back-of-spindle chromosomes at 20 min after NEBD					Time to congression from NEBD (min)	Time to Anaphase from NEBD (min)	Is abnormal segregation observed?	Back-of-spindle chromosomes at 20 min after NEBD
dmso_01_01_R3D	Cell1	20	56	No	No			pnbb_01_02_R3D	Cell1	26	90	No	Yes
dmso_01_01_R3D	Cell2	20	60	No	No			pnbb_01_02_R3D	Cell2	24	54	Yes (Middle)	No
dmso_01_04_R3D	Cell1	18	62	NULL	NULL			pnbb_01_02_R3D	Cell3	32	62	No	Yes
dmso_01_04_R3D	Cell2	22	44	No	No			pnbb_01_04_R3D	Cell1	16	54	No	No
dmso_01_05_R3D	Cell1	20	48	No	No			pnbb_01_05_R3D	Cell1	22	46	No	No
dmso_01_05_R3D	Cell2	16	50	No	No			pnbb_01_05_R3D	Cell2	24	50	No	No
dmso_01_05_R3D	Cell3	14	38	No	No			pnbb_01_06_R3D	Cell1	24	48	No	No
dmso_01_05_R3D	Cell4	18	48	No	No			pnbb_01_07_R3D	Cell1	18	52	No	No
dmso_01_05_R3D	Cell5	20	38	No	No			pnbb_01_07_R3D	Cell2	30	70	No	No
dmso_01_06_R3D	Cell1	22	40	No	No			pnbb_01_07_R3D	Cell3	20	82	No	No
dmso_01_06_R3D	Cell2	20	46	No	No			pnbb_01_07_R3D	Cell4	NULL	60	Yes (Middle)	No
dmso_01_07_R3D	Cell1	22	60	No	No			pnbb_01_07_R3D	Cell5	36	70	No	Yes
dmso_01_07_R3D	Cell2	18	56	No	No			pnbb_01_10_R3D	Cell1	32	48	No	No
dmso_01_07_R3D	Cell3	22	NULL	No	No			pnbb_02_01_R3D	Cell1	34	100	No	No
dmso_01_08_R3D	Cell1	14	66	No	No			pnbb_02_01_R3D	Cell2	24	60	Yes (Middle)	No
dmso_01_08_R3D	Cell2	18	50	No	No			pnbb_02_02_R3D	Cell1	44	50	No	No
dmso_01_08_R3D	Cell3	16	52	No	No			pnbb_02_03_R3D	Cell1	22	66	Yes (Middle)	No
dmso_01_09_R3D	Cell1	18	48	NULL	No			pnbb_02_03_R3D	Cell2	32	54	Yes (Middle)	No
dmso_01_10_R3D	Cell1	22	44	No	Yes			pnbb_02_04_R3D	Cell1	24	72	No	No
								pnbb_02_05_R3D	Cell1	32	64	No	Yes
								pnbb_02_06_R3D	Cell1	24	60	No	No
								pnbb_02_06_R3D	Cell2	26	54	No	No
								pnbb_02_07_R3D	Cell1	24	50	No	No
								pnbb_02_07_R3D	Cell2	24	78	No	No
								pnbb_02_08_R3D	Cell1	20	NULL	No	No
								pnbb_02_09_R3D	Cell1	58	NULL	NULL	Yes
								pnbb_02_09_R3D	Cell2	36	NULL	NULL	No
								pnbb_02_09_R3D	Cell3	50	NULL	NULL	Yes
								pnbb_02_10_R3D	Cell1	62	NULL	NULL	Yes
								pnbb_02_10_R3D	Cell2	36	NULL	NULL	Yes
